# Supplementary material for: Mesenteric lymph node stromal cell‐derived extracellular vesicles contribute to peripheral de novo induction of Foxp3+ regulatory T cells
Source: Eur J Immunol. 2017 Sep 15;47(12):2142–52. doi: 10.1002/eji.201746960 (PMC5724490; doi:10.1002/eji.201746960)
Supplement: Supplementary file 2 — Supplementary Table 1 [file EJI-47-2142-s002.xls]

## Sheet: DESeq2_genes_diffexp_by_fc_mLN_
	X	EnsemblID	GeneSymbol	Genename	EntrezID	log2FoldChange	lfcSE	baseMean	DESeq2NormCounts.mLN_iFRC_1	DESeq2NormCounts.mLN_iFRC_2	DESeq2NormCounts.mLN_iFRC_3	DESeq2NormCounts.pLN_iFRC_1	DESeq2NormCounts.pLN_iFRC_2	DESeq2NormCounts.pLN_iFRC_3	RawCounts.mLN_iFRC_1	RawCounts.mLN_iFRC_2	RawCounts.mLN_iFRC_3	RawCounts.pLN_iFRC_1	RawCounts.pLN_iFRC_2	RawCounts.pLN_iFRC_3	meanRPKM.mLN_iFRC	meanRPKM.pLN_iFRC	RPKMcounts.mLN_iFRC_1	RPKMcounts.mLN_iFRC_2	RPKMcounts.mLN_iFRC_3	RPKMcounts.pLN_iFRC_1	RPKMcounts.pLN_iFRC_2	RPKMcounts.pLN_iFRC_3	pvalue	padj	MGI	stat	Kegg_PathwayIDs	Kegg_PathwayName
1	ENSMUSG00000030790	ENSMUSG00000030790	Adm	adrenomedullin	11535	8.30351	0.186431	6289.14	34.5299	36.9634	37.8373	12312.9	12639.1	12673.6	32	43	27	11703	12478	18522	0.831255	279.626	0.787101	0.863923	0.84274	279.574	279.997	279.305	0	0	MGI:MGI:108058	44.5393	NA	NA
2	ENSMUSG00000059898	ENSMUSG00000059898	Dsc3	desmocollin 3	13507	8.04159	0.592368	328.13	0	0	0	311.426	763.733	893.624	0	0	0	296	754	1306	0	3.79065	0	0	0	1.84077	4.40442	5.12676	5.60924e-42	4.51531e-40	MGI:MGI:1194993	13.5753	NA	NA
3	ENSMUSG00000091345	ENSMUSG00000091345	Col6a5	collagen, type VI, alpha 5	665033	7.85057	0.490493	352.758	1.07906	0.859614	1.40138	568.141	795.133	749.932	1	1	1	540	785	1096	0.00434248	2.69141	0.00422176	0.00344842	0.00535727	2.21415	3.02338	2.83671	1.16999e-57	1.67688e-55	MGI:MGI:3648134	16.0055	NA	NA
4	ENSMUSG00000072596	ENSMUSG00000072596	Ear2	eosinophil-associated, ribonuclease A family, member 2	13587	7.72311	0.462471	415.826	1.07906	1.71923	2.80276	992.143	869.076	628.137	1	2	2	943	858	918	0.0814416	35.6124	0.0472438	0.0771794	0.119901	43.2689	36.9795	26.5888	1.31764e-62	2.19139e-60	MGI:MGI:108020	16.6997	NA	NA
5	ENSMUSG00000055022	ENSMUSG00000055022	Cntn1	contactin 1	12805	7.54121	0.462737	358.636	1.07906	1.71923	2.80276	561.829	874.14	710.246	1	2	2	534	863	1038	0.0103256	3.87801	0.00598983	0.00978522	0.0152018	3.10652	4.71578	3.81173	1.03703e-59	1.61785e-57	MGI:MGI:105980	16.297	4514	Cell adhesion molecules (CAMs) - Mus musculus (mouse)
6	ENSMUSG00000025784	ENSMUSG00000025784	Clec3b	C-type lectin domain family 3, member b	21922	6.7766	0.27462	5874.37	99.2734	59.3134	116.315	13271.4	13067.5	8632.43	92	69	83	12614	12901	12616	2.90143	363.185	3.15665	1.93381	3.61382	420.35	403.823	265.382	1.92122e-134	2.11682e-131	MGI:MGI:104540	24.6763	NA	NA
7	ENSMUSG00000020950	ENSMUSG00000020950	Foxg1	forkhead box G1	15228	6.71072	0.417752	241.357	3.23718	3.43846	1.40138	520.796	490.248	429.021	3	4	1	495	484	627	0.0214131	3.71278	0.0255721	0.0278504	0.0108167	4.09798	3.76374	3.27661	4.56941e-58	6.65736e-56	MGI:MGI:1347464	16.0639	NA	NA
8	ENSMUSG00000029675	ENSMUSG00000029675	Eln	elastin	13717	6.612	0.355916	774.056	7.55341	21.4904	4.20414	1531.88	1845.52	1233.69	7	25	3	1456	1822	1803	0.136888	18.3306	0.0920551	0.268544	0.0500634	18.5965	21.8588	14.5364	4.89768e-77	1.19918e-74	MGI:MGI:95317	18.5774	4974	Protein digestion and absorption - Mus musculus (mouse)
9	ENSMUSG00000074207	ENSMUSG00000074207	Adh1	alcohol dehydrogenase 1 (class I)	11522	6.47646	0.370111	289.799	5.39529	3.43846	5.60552	592.34	622.939	509.078	5	4	4	563	615	744	0.101261	11.869	0.113835	0.0743861	0.115562	12.449	12.7735	10.3846	1.46588e-68	2.87134e-66	MGI:MGI:87921	17.4987	00010;00071;00350;00830;00980;00982;01100	Glycolysis / Gluconeogenesis - Mus musculus (mouse);Fatty acid degradation - Mus musculus (mouse);Tyrosine metabolism - Mus musculus (mouse);Retinol metabolism - Mus musculus (mouse);Metabolism of xenobiotics by cytochrome P450 - Mus musculus (mouse);Drug
10	ENSMUSG00000067586	ENSMUSG00000067586	S1pr3	sphingosine-1-phosphate receptor 3	13610	6.47272	0.452537	197.03	2.15812	2.57884	2.80276	492.389	381.867	300.383	2	3	2	468	377	439	0.0176467	2.69585	0.0151509	0.0185633	0.0192259	3.44329	2.60542	2.03884	2.09022e-46	2.08184e-44	MGI:MGI:1339365	14.3032	4080	Neuroactive ligand-receptor interaction - Mus musculus (mouse)
11	ENSMUSG00000044678	ENSMUSG00000044678	Ly6k	lymphocyte antigen 6 complex, locus K	76486	6.45103	0.618111	70.9333	0	0	0	104.159	166.117	155.324	0	0	0	99	164	227	0	5.51012	0	0	0	4.12907	6.42495	5.97633	1.68603e-25	6.96091e-24	MGI:MGI:1923736	10.4367	NA	NA
12	ENSMUSG00000053199	ENSMUSG00000053199	Arhgap20	Rho GTPase activating protein 20	244867	6.40268	0.312238	1571.36	26.9765	36.1038	26.6262	1913.79	3456.04	3968.62	25	42	19	1819	3412	5800	0.131896	13.3375	0.118588	0.162733	0.114368	8.38016	14.7652	16.8671	1.91274e-93	7.84179e-91	MGI:MGI:2445175	20.5058	NA	NA
13	ENSMUSG00000020681	ENSMUSG00000020681	Ace	angiotensin I converting enzyme (peptidyl-dipeptidase A) 1	11421	6.35426	0.206562	3809.23	62.5854	94.5576	98.0966	6656.72	8251.15	7692.28	58	110	70	6327	8146	11242	0.546239	47.2402	0.401582	0.622108	0.615027	42.5465	51.4541	47.7201	8.45312e-208	2.9804e-204	MGI:MGI:87874	30.762	04614;05142;05410	Renin-angiotensin system - Mus musculus (mouse);Chagas disease (American trypanosomiasis) - Mus musculus (mouse);Hypertrophic cardiomyopathy (HCM) - Mus musculus (mouse)
14	ENSMUSG00000025789	ENSMUSG00000025789	St8sia2	ST8 alpha-N-acetyl-neuraminide alpha-2,8-sialyltransferase 2	20450	6.17703	0.567852	91.4199	1.07906	0.859614	0	110.472	239.046	197.062	1	1	0	105	236	288	0.00382653	1.04011	0.00631851	0.00516109	0	0.644352	1.36036	1.11562	1.46927e-27	6.62448e-26	MGI:MGI:106020	10.8779	NA	NA
16	ENSMUSG00000050711	ENSMUSG00000050711	Scg2	secretogranin II	20254	6.11926	0.199397	2340.81	52.8739	79.0845	50.4497	4775.54	4622.91	4464.01	49	92	36	4539	4564	6524	0.773822	57.2823	0.669798	1.02722	0.624453	60.2597	56.9144	54.673	8.038e-207	2.3617e-203	MGI:MGI:103033	30.6888	NA	NA
17	ENSMUSG00000033578	ENSMUSG00000033578	Tmem35	transmembrane protein 35	67564	6.02371	0.630576	48.8782	0	0	0	76.8043	110.407	106.058	0	0	0	73	109	155	0	1.56656	0	0	0	1.25565	1.76109	1.68294	1.26355e-21	4.35913e-20	MGI:MGI:1914814	9.5527	NA	NA
18	ENSMUSG00000025128	ENSMUSG00000025128	Bhlhe22	basic helix-loop-helix family, member e22	59058	5.91249	0.475224	101.174	2.15812	0	4.20414	189.38	200.556	210.747	2	0	3	180	198	308	0.0206437	1.93492	0.0213302	0	0.0406009	1.86447	1.92645	2.01385	1.55611e-35	1.00119e-33	MGI:MGI:1930001	12.4415	NA	NA
19	ENSMUSG00000052605	ENSMUSG00000052605	Isoc2b	isochorismatase domain containing 2b	67441	5.87508	0.499798	87.615	0	0.859614	4.20414	158.869	170.169	191.589	0	1	3	151	168	280	0.0484752	4.94405	0	0.0256907	0.119735	4.61261	4.82046	5.39907	6.66417e-32	3.64853e-30	MGI:MGI:1914691	11.7549	NA	NA
20	ENSMUSG00000031239	ENSMUSG00000031239	Itm2a	integral membrane protein 2A	16431	5.82705	0.455843	120.449	0	2.57884	5.60552	263.028	189.414	262.066	0	3	4	250	187	383	0.048864	4.20844	0	0.0477282	0.0988637	4.72919	3.32275	4.57338	2.03986e-37	1.37233e-35	MGI:MGI:107706	12.783	NA	NA
21	ENSMUSG00000050737	ENSMUSG00000050737	Ptges	prostaglandin E synthase	64292	5.7683	0.286196	343.933	7.55341	12.8942	11.211	655.467	686.752	689.719	7	15	8	623	678	1008	0.0912901	5.7175	0.0651983	0.114118	0.0945535	5.63567	5.76098	5.75585	2.42774e-90	9.10608e-88	MGI:MGI:1927593	20.1551	00590;01100	Arachidonic acid metabolism - Mus musculus (mouse);Metabolic pathways - Mus musculus (mouse)
22	ENSMUSG00000059146	ENSMUSG00000059146	Ntrk3	neurotrophic tyrosine kinase, receptor, type 3	18213	5.7498	0.648155	43.0891	0	0	0	50.5015	101.291	106.742	0	0	0	48	100	156	0	0.801124	0	0	0	0.479867	0.93905	0.984454	7.24752e-19	2.0911e-17	MGI:MGI:97385	8.87103	4722	Neurotrophin signaling pathway - Mus musculus (mouse)
23	ENSMUSG00000049112	ENSMUSG00000049112	Oxtr	oxytocin receptor	18430	5.7063	0.557968	55.944	1.07906	0.859614	0	110.472	114.459	108.795	1	1	0	105	113	159	0.00450338	0.749922	0.00743615	0.00607399	0	0.758327	0.766576	0.724863	1.50203e-24	5.97728e-23	MGI:MGI:109147	10.2269	04020;04080	Calcium signaling pathway - Mus musculus (mouse);Neuroactive ligand-receptor interaction - Mus musculus (mouse)
24	ENSMUSG00000031841	ENSMUSG00000031841	Cdh13	cadherin 13	12554	5.68609	0.53764	86.4499	2.15812	0.859614	1.40138	257.768	134.717	121.796	2	1	1	245	133	178	0.0101342	1.16182	0.0148821	0.00607799	0.0094424	1.77059	0.902846	0.812015	3.84988e-26	1.62757e-24	MGI:MGI:99551	10.576	NA	NA
25	ENSMUSG00000027220	ENSMUSG00000027220	Syt13	synaptotagmin XIII	80976	5.67928	0.407487	132.516	3.23718	4.29807	2.80276	263.028	283.614	238.117	3	5	2	250	280	348	0.0289678	2.14231	0.0270952	0.0368865	0.0229219	2.19296	2.30705	1.92691	3.75734e-44	3.3119e-42	MGI:MGI:1933945	13.9373	NA	NA
26	ENSMUSG00000060988	ENSMUSG00000060988	Galnt13	UDP-N-acetyl-alpha-D-galactosamine:polypeptide N-acetylgalactosaminyltransferase 13	271786	5.67403	0.394402	228.743	6.47435	6.0173	7.0069	287.227	513.545	552.185	6	7	5	273	507	807	0.0267729	1.81191	0.0266802	0.0254251	0.0282135	1.17901	2.05672	2.2	6.29829e-47	6.38118e-45	MGI:MGI:2139447	14.3864	00512;01100	Mucin type O-Glycan biosynthesis - Mus musculus (mouse);Metabolic pathways - Mus musculus (mouse)
27	ENSMUSG00000054404	ENSMUSG00000054404	Slfn5	schlafen 5	327978	5.64599	0.23673	4640.53	190.993	173.642	130.328	6697.76	10044	10606.5	177	202	93	6366	9916	15501	1.27662	68.6366	1.47363	1.3737	0.982531	51.4754	75.3146	79.1197	1.01458e-125	9.41371e-123	MGI:MGI:1329004	23.8499	NA	NA
28	ENSMUSG00000031283	ENSMUSG00000031283	Chrdl1	chordin-like 1	83453	5.61782	0.624659	1120.54	6.47435	32.6653	5.60552	1478.22	2652.81	2547.44	6	38	4	1405	2619	3723	0.116421	16.6864	0.0497583	0.257409	0.0420943	11.3164	19.8143	18.9286	2.39671e-19	7.16128e-18	MGI:MGI:1933172	8.99341	NA	NA
29	ENSMUSG00000022548	ENSMUSG00000022548	Apod	apolipoprotein D	11815	5.59556	0.267681	957.95	31.2927	24.0692	50.4497	2260.99	1670.29	1710.61	29	28	36	2149	1649	2500	0.532583	27.9749	0.474967	0.374584	0.748199	34.1838	24.6385	25.1025	4.94317e-97	2.29324e-94	MGI:MGI:88056	20.9038	NA	NA
30	ENSMUSG00000074766	ENSMUSG00000074766	Ism1	isthmin 1, angiogenesis inhibitor	319909	5.56489	0.27182	1112.88	37.7671	29.2269	57.4566	1678.12	2358.05	2516.65	35	34	41	1595	2328	3678	0.438545	22.6447	0.40111	0.318274	0.596251	17.7532	24.3393	25.8415	3.7689e-93	1.51005e-90	MGI:MGI:2442963	20.4727	NA	NA
31	ENSMUSG00000004151	ENSMUSG00000004151	Etv1	ets variant 1	14009	5.56014	0.64771	33.5263	0	0	0	52.6057	71.9165	76.6354	0	0	0	50	71	112	0	0.478456	0	0	0	0.382991	0.510842	0.541537	9.13866e-18	2.49004e-16	MGI:MGI:99254	8.58431	NA	NA
32	ENSMUSG00000027832	ENSMUSG00000027832	Ptx3	pentraxin related gene	19288	5.55699	0.180096	18301.6	583.771	707.463	880.067	36691.4	34793.4	36153.4	541	823	628	34874	34350	52837	11.9918	582.247	9.68222	12.0311	14.2622	606.176	560.833	579.732	4.68575e-209	2.06513e-205	MGI:MGI:104641	30.8558	NA	NA
33	ENSMUSG00000068794	ENSMUSG00000068794	Col28a1	collagen, type XXVIII, alpha 1	213945	5.55109	0.373113	156.458	6.47435	5.15769	2.80276	333.52	312.989	277.803	6	6	2	317	309	406	0.0359728	2.24496	0.048182	0.039356	0.0203804	2.47236	2.26371	1.99881	4.59667e-50	5.19453e-48	MGI:MGI:2685312	14.8778	NA	NA
34	ENSMUSG00000022053	ENSMUSG00000022053	Ebf2	early B cell factor 2	13592	5.5412	0.296032	314.189	11.8696	12.8942	8.40828	530.265	663.455	658.243	11	15	6	504	655	962	0.0671579	3.64839	0.0718008	0.079975	0.0496978	3.19511	3.90038	3.84966	3.51466e-78	8.9797e-76	MGI:MGI:894332	18.7183	NA	NA
35	ENSMUSG00000022330	ENSMUSG00000022330	Osr2	odd-skipped related 2	107587	5.53788	0.420238	112.251	1.07906	2.57884	7.0069	227.257	226.892	208.695	1	3	5	216	224	305	0.0643701	3.9503	0.0197146	0.0483099	0.125086	4.13582	4.0287	3.68638	1.17534e-39	8.63334e-38	MGI:MGI:1930813	13.178	NA	NA
36	ENSMUSG00000037362	ENSMUSG00000037362	Nov	nephroblastoma overexpressed gene	18133	5.51708	0.195594	13307.4	520.106	560.469	524.116	19937.6	30648.6	27653.7	482	652	374	18950	30258	40415	5.8771	279.363	5.70677	6.30547	5.61907	217.907	326.823	293.357	4.82085e-175	1.06233e-171	MGI:MGI:109185	28.2068	NA	NA
37	ENSMUSG00000022032	ENSMUSG00000022032	Scara5	scavenger receptor class A, member 5	71145	5.50486	0.183269	3765.48	165.096	122.925	176.574	6692.5	7730.52	7705.28	153	143	126	6361	7632	11261	1.28238	59.8199	1.36983	1.04578	1.43152	55.3122	62.3367	61.8108	3.22487e-198	8.1216e-195	MGI:MGI:1918395	30.037	NA	NA
38	ENSMUSG00000047330	ENSMUSG00000047330	Kcne4	potassium voltage-gated channel, Isk-related subfamily, gene 4	57814	5.49716	0.198357	4257.97	164.017	165.046	191.989	6563.09	9088.83	9374.84	152	192	137	6238	8973	13701	2.21984	104.14	2.09715	2.16378	2.39859	83.5893	112.941	115.891	4.80543e-169	9.41277e-166	MGI:MGI:1891125	27.7135	NA	NA
39	ENSMUSG00000033308	ENSMUSG00000033308	Dpyd	dihydropyrimidine dehydrogenase	99586	5.43983	0.450034	98.7744	4.31623	1.71923	2.80276	154.661	196.504	232.643	4	2	2	147	194	340	0.0206252	1.33318	0.0302883	0.01237	0.0192174	1.08106	1.34012	1.57835	1.22802e-33	7.33855e-32	MGI:MGI:2139667	12.0876	00240;00410;00770;00983;01100	Pyrimidine metabolism - Mus musculus (mouse);beta-Alanine metabolism - Mus musculus (mouse);Pantothenate and CoA biosynthesis - Mus musculus (mouse);Drug metabolism - other enzymes - Mus musculus (mouse);Metabolic pathways - Mus musculus (mouse)
40	ENSMUSG00000036242	ENSMUSG00000036242	3632451O06Rik	RIKEN cDNA 3632451O06 gene	67419	5.43982	0.50863	92.0981	3.23718	0	4.20414	110.472	192.453	242.223	3	0	3	105	190	354	0.0239134	1.72964	0.031618	0	0.0401222	1.07479	1.82682	2.28733	1.07374e-26	4.67382e-25	MGI:MGI:1914669	10.695	NA	NA
41	ENSMUSG00000042251	ENSMUSG00000042251	Pm20d1	peptidase M20 domain containing 1	212933	5.35044	0.618289	38.8651	0	0	1.40138	50.5015	80.0198	101.268	0	0	1	48	79	148	0.00404282	0.667207	0	0	0.0121285	0.445571	0.688831	0.86722	4.98887e-18	1.38284e-16	MGI:MGI:2442939	8.65363	NA	NA
43	ENSMUSG00000028005	ENSMUSG00000028005	Gucy1b3	guanylate cyclase 1, soluble, beta 3	54195	5.31019	0.326595	656.441	28.0555	33.525	18.2179	791.189	1453.52	1614.13	26	39	13	752	1435	2359	0.258959	12.1403	0.271663	0.33285	0.172365	7.63122	13.6785	15.1111	1.92171e-59	2.9459e-57	MGI:MGI:1860604	16.2592	00230;04270;04540;04730;04970	Purine metabolism - Mus musculus (mouse);Vascular smooth muscle contraction - Mus musculus (mouse);Gap junction - Mus musculus (mouse);Long-term depression - Mus musculus (mouse);Salivary secretion - Mus musculus (mouse)
44	ENSMUSG00000057074	ENSMUSG00000057074	Ces1g	carboxylesterase 1G	12623	5.22419	0.498079	83.4997	2.15812	2.57884	2.80276	244.09	131.678	117.69	2	3	2	232	130	172	0.0331356	2.13069	0.0284492	0.0348568	0.036101	3.20514	1.68699	1.49996	9.73661e-26	4.05784e-24	MGI:MGI:88378	10.4887	NA	NA
45	ENSMUSG00000033327	ENSMUSG00000033327	Tnxb	tenascin XB	81877	5.21199	0.273296	1489.85	79.8503	69.6288	58.858	1896.96	3482.38	3351.43	74	81	42	1803	3438	4898	0.179416	7.31762	0.205885	0.184079	0.148283	4.87202	8.72627	8.35456	4.40871e-81	1.23166e-78	MGI:MGI:1932137	19.0709	04510;04512	Focal adhesion - Mus musculus (mouse);ECM-receptor interaction - Mus musculus (mouse)
46	ENSMUSG00000033453	ENSMUSG00000033453	Adamts15	a disintegrin-like and metallopeptidase (reprolysin type) with thrombospondin type 1 motif, 15	235130	5.21101	0.39904	116.52	4.31623	6.87692	1.40138	189.38	254.24	242.907	4	8	1	180	251	355	0.0225453	1.18699	0.0229206	0.037444	0.00727135	1.00175	1.3121	1.24711	5.65687e-39	4.03745e-37	MGI:MGI:2449569	13.0589	NA	NA
48	ENSMUSG00000042254	ENSMUSG00000042254	Cilp	cartilage intermediate layer protein, nucleotide pyrophosphohydrolase	214425	5.15861	0.449367	106.656	3.23718	4.29807	4.20414	139.931	201.569	286.699	3	5	3	133	199	419	0.0296933	1.54749	0.0245377	0.0334048	0.0311374	1.05653	1.48489	2.10105	1.66822e-30	8.52438e-29	MGI:MGI:2444507	11.4797	NA	NA
49	ENSMUSG00000001497	ENSMUSG00000001497	Pax9	paired box 9	18511	5.14861	0.528203	51.5085	2.15812	1.71923	0	78.9085	119.523	106.742	2	2	0	75	118	156	0.00972185	0.73879	0.0160531	0.0131125	0	0.584667	0.86405	0.767651	1.8926e-22	6.78144e-21	MGI:MGI:97493	9.7474	NA	NA
50	ENSMUSG00000053024	ENSMUSG00000053024	Cntn2	contactin 2	21367	5.13507	0.446311	78.3883	2.15812	1.71923	5.60552	160.973	167.13	132.743	2	2	4	153	165	194	0.0103425	0.496444	0.00712497	0.00581982	0.0180827	0.529376	0.536248	0.423707	1.23632e-30	6.39152e-29	MGI:MGI:104518	11.5056	4514	Cell adhesion molecules (CAMs) - Mus musculus (mouse)
51	ENSMUSG00000025889	ENSMUSG00000025889	Snca	synuclein, alpha	20617	5.1293	0.625552	31.5733	0	0.859614	0	85.2212	48.6196	54.7396	0	1	0	81	48	80	0.00723683	1.51949	0	0.0217105	0	2.09097	1.16389	1.3036	2.41117e-16	5.9533e-15	MGI:MGI:1277151	8.19964	05010;05012	Alzheimer's disease - Mus musculus (mouse);Parkinson's disease - Mus musculus (mouse)
52	ENSMUSG00000022883	ENSMUSG00000022883	Robo1	roundabout guidance receptor 1	19876	5.11358	0.342507	345.568	11.8696	18.0519	18.2179	417.689	802.224	805.356	11	21	13	397	792	1177	0.0668464	2.73927	0.0494052	0.0770417	0.0740922	1.73177	3.24514	3.24091	2.10773e-50	2.41281e-48	MGI:MGI:1274781	14.9298	4360	Axon guidance - Mus musculus (mouse)
53	ENSMUSG00000027358	ENSMUSG00000027358	Bmp2	bone morphogenetic protein 2	12156	5.11258	0.670232	25.1177	0	0	0	71.5437	41.5293	37.6335	0	0	0	68	41	55	0	0.436876	0	0	0	0.631048	0.357394	0.322187	2.38284e-14	5.11036e-13	MGI:MGI:88177	7.62808	04060;04340;04350;05200;05217	Cytokine-cytokine receptor interaction - Mus musculus (mouse);Hedgehog signaling pathway - Mus musculus (mouse);TGF-beta signaling pathway - Mus musculus (mouse);Pathways in cancer - Mus musculus (mouse);Basal cell carcinoma - Mus musculus (mouse)
54	ENSMUSG00000030306	ENSMUSG00000030306	Tmtc1	transmembrane and tetratricopeptide repeat containing 1	387314	5.11025	0.336512	702.775	42.0833	36.1038	19.6193	820.649	1586.21	1711.98	39	42	14	780	1566	2502	0.123009	5.02466	0.15803	0.139011	0.0719866	3.06965	5.78889	6.21545	4.3816e-52	5.18411e-50	MGI:MGI:3039590	15.186	NA	NA
55	ENSMUSG00000018263	ENSMUSG00000018263	Tbx5	T-box 5	21388	5.11001	0.358704	145.677	5.39529	3.43846	12.6124	255.664	312.989	283.962	5	4	9	243	309	415	0.0565649	2.21895	0.0430961	0.0281614	0.0984372	2.0342	2.42971	2.19294	4.76574e-46	4.591e-44	MGI:MGI:102541	14.2457	NA	NA
56	ENSMUSG00000045930	ENSMUSG00000045930	Clec14a	C-type lectin domain family 14, member a	66864	5.10613	0.49651	56.0073	2.15812	0.859614	2.80276	110.472	120.536	99.2155	2	1	2	105	119	145	0.0133577	0.746957	0.0149673	0.0061128	0.018993	0.763172	0.812437	0.665262	8.31673e-25	3.35505e-23	MGI:MGI:1914114	10.284	NA	NA
57	ENSMUSG00000026574	ENSMUSG00000026574	Dpt	dermatopontin	56429	5.10549	0.28926	3474.11	125.171	252.727	137.335	8436.9	5511.24	6381.27	116	294	98	8019	5441	9326	3.32557	127.827	2.40851	4.98614	2.58206	161.707	103.062	118.713	1.01431e-69	2.05531e-67	MGI:MGI:1928392	17.6502	NA	NA
58	ENSMUSG00000047793	ENSMUSG00000047793	Sned1	sushi, nidogen and EGF-like domains 1	208777	5.0955	0.293975	2457.59	134.882	111.75	120.519	2750.23	5476.8	6151.36	125	130	86	2614	5407	8990	0.421268	16.0712	0.4642	0.394335	0.405269	9.42801	18.3181	20.4676	2.64702e-67	4.81075e-65	MGI:MGI:3045960	17.3331	NA	NA
59	ENSMUSG00000020911	ENSMUSG00000020911	Krt19	keratin 19	16669	5.07075	0.312683	380.533	16.1859	12.8942	29.429	898.505	763.733	562.449	15	15	21	854	754	822	0.387248	14.5215	0.323303	0.26408	0.574363	17.877	14.8258	10.8618	3.83185e-59	5.77365e-57	MGI:MGI:96693	16.2169	NA	NA
60	ENSMUSG00000027996	ENSMUSG00000027996	Sfrp2	secreted frizzled-related protein 2	20319	5.06142	0.275627	20004	865.405	1433.84	811.399	27914.7	44544.7	44454	802	1668	579	26532	43977	64968	16.3888	597.613	13.6009	23.1055	12.4601	437.001	680.373	675.466	2.58477e-75	5.91778e-73	MGI:MGI:108078	18.3633	4310	Wnt signaling pathway - Mus musculus (mouse)
61	ENSMUSG00000022584	ENSMUSG00000022584	Ly6c2	lymphocyte antigen 6 complex, locus C2	100041546	5.04438	0.374565	116.738	4.31623	5.15769	7.0069	258.82	215.75	209.379	4	6	5	246	213	306	0.216864	8.83115	0.170695	0.209141	0.270757	10.1957	8.29219	8.00559	2.43624e-41	1.90038e-39	MGI:MGI:3712069	13.4673	NA	NA
63	ENSMUSG00000021943	ENSMUSG00000021943	Gdf10	growth differentiation factor 10	14560	5.02853	0.540499	48.8211	3.23718	0.859614	0	69.4395	96.2263	123.164	3	1	0	66	95	180	0.0172385	1.17934	0.0406482	0.0110674	0	0.868526	1.17428	1.49521	1.35903e-20	4.44495e-19	MGI:MGI:95684	9.3035	NA	NA
64	ENSMUSG00000026874	ENSMUSG00000026874	Hc	hemolytic complement	15139	5.02707	0.59915	37.1098	0	0.859614	1.40138	45.2409	77.994	97.1627	0	1	1	43	77	142	0.00433735	0.413951	0	0.00509568	0.00791636	0.260534	0.438223	0.543095	4.84762e-17	1.25306e-15	MGI:MGI:96031	8.39033	04610;05020;05150;05322	Complement and coagulation cascades - Mus musculus (mouse);Prion diseases - Mus musculus (mouse);Staphylococcus aureus infection - Mus musculus (mouse);Systemic lupus erythematosus - Mus musculus (mouse)
65	ENSMUSG00000051920	ENSMUSG00000051920	Rspo2	R-spondin 2	239405	4.99303	0.207809	1143.13	58.2692	80.8038	54.6538	2036.89	2502.9	2125.26	54	94	39	1936	2471	3106	0.614069	20.5702	0.551832	0.784634	0.50574	19.2149	23.0364	19.4592	1.45125e-127	1.50495e-124	MGI:MGI:1922667	24.027	NA	NA
66	ENSMUSG00000028362	ENSMUSG00000028362	Tnfsf8	tumor necrosis factor (ligand) superfamily, member 8	21949	4.96868	0.265401	1776.47	98.1943	104.873	93.8925	2237.85	3736.62	4387.38	91	122	67	2127	3689	6412	0.819905	27.8451	0.811956	0.889155	0.758604	18.4322	30.0281	35.0748	3.31207e-78	8.58655e-76	MGI:MGI:88328	18.7214	4060	Cytokine-cytokine receptor interaction - Mus musculus (mouse)
67	ENSMUSG00000031750	ENSMUSG00000031750	Il34	interleukin 34	76527	4.95398	0.436191	89.8241	4.31623	3.43846	4.20414	216.735	184.349	125.901	4	4	3	206	182	184	0.0698164	3.01927	0.0756533	0.0617951	0.072001	3.78403	3.14028	2.13352	6.81695e-30	3.36628e-28	MGI:MGI:1923777	11.3574	NA	NA
68	ENSMUSG00000062713	ENSMUSG00000062713	Sim2	single-minded homolog 2 (Drosophila)	20465	4.95135	0.595364	33.9028	0	0.859614	1.40138	47.3451	88.123	65.6875	0	1	1	45	87	96	0.00643511	0.56129	0	0.00756022	0.0117451	0.40452	0.734608	0.544741	9.05928e-17	2.31123e-15	MGI:MGI:98307	8.31651	NA	NA
69	ENSMUSG00000066842	ENSMUSG00000066842	Hmcn1	hemicentin 1	545370	4.94365	0.664778	864.765	19.4231	24.9288	4.20414	517.64	2061.27	2561.13	18	29	3	492	2035	3743	0.0304718	3.10049	0.0361686	0.0475974	0.00764944	0.960159	3.73037	4.61094	1.03363e-13	2.10171e-12	MGI:MGI:2685047	7.43653	NA	NA
70	ENSMUSG00000015224	ENSMUSG00000015224	Cyp2j9	cytochrome P450, family 2, subfamily j, polypeptide 9	74519	4.92681	0.271473	344.813	19.4231	18.9115	21.0207	535.526	711.062	762.933	18	22	15	509	702	1115	0.245585	8.11859	0.2411	0.240699	0.254956	6.62158	8.57809	9.1561	1.32113e-73	2.87534e-71	MGI:MGI:1921769	18.1484	00590;00591;01100	Arachidonic acid metabolism - Mus musculus (mouse);Linoleic acid metabolism - Mus musculus (mouse);Metabolic pathways - Mus musculus (mouse)
71	ENSMUSG00000024827	ENSMUSG00000024827	Gldc	glycine decarboxylase	104174	4.90289	0.430632	112.352	3.23718	7.73653	4.20414	136.775	251.201	270.961	3	9	3	130	248	396	0.042704	1.79548	0.0271457	0.0665195	0.0344469	1.14246	2.0472	2.19678	4.94776e-30	2.45702e-28	MGI:MGI:1341155	11.3853	00260;01100	Glycine, serine and threonine metabolism - Mus musculus (mouse);Metabolic pathways - Mus musculus (mouse)
72	ENSMUSG00000030737	ENSMUSG00000030737	Slco2b1	solute carrier organic anion transporter family, member 2b1	101488	4.90269	0.586043	30.4064	1.07906	0.859614	0	55.762	61.7874	62.9505	1	1	0	53	61	92	0.0046956	0.422637	0.00775355	0.00633326	0	0.399113	0.431479	0.43732	5.9728e-17	1.53715e-15	MGI:MGI:1351872	8.36576	NA	NA
73	ENSMUSG00000060572	ENSMUSG00000060572	Mfap2	microfibrillar-associated protein 2	17150	4.87289	0.25386	364.298	20.5021	20.6307	25.2248	628.112	823.495	667.823	19	24	18	597	813	976	0.648395	20.2592	0.601489	0.6206	0.723096	18.3556	23.4798	18.9424	4.05927e-82	1.19268e-79	MGI:MGI:99559	19.1952	NA	NA
74	ENSMUSG00000031465	ENSMUSG00000031465	Angpt2	angiopoietin 2	11601	4.86264	0.307098	500.693	26.9765	32.6653	26.6262	613.382	1109.13	1195.38	25	38	19	583	1095	1747	0.25492	8.3846	0.238542	0.296165	0.230053	5.40271	9.53162	10.2195	1.8087e-56	2.5306e-54	MGI:MGI:1202890	15.8342	NA	NA
75	ENSMUSG00000022425	ENSMUSG00000022425	Enpp2	ectonucleotide pyrophosphatase/phosphodiesterase 2	18606	4.85634	0.256734	1124.07	63.6645	74.7865	65.8649	1497.16	2414.77	2628.18	59	87	47	1423	2384	3841	0.632131	19.699	0.589797	0.710389	0.596208	13.8158	21.7413	23.54	8.44799e-80	2.25651e-77	MGI:MGI:1321390	18.9158	565	Ether lipid metabolism - Mus musculus (mouse)
76	ENSMUSG00000029321	ENSMUSG00000029321	Slc10a6	solute carrier family 10 (sodium/bile acid cotransporter family), member 6	75750	4.83809	0.391686	94.6743	2.15812	7.73653	4.20414	183.068	204.608	166.271	2	9	3	174	202	243	0.0701451	2.67743	0.0319852	0.117568	0.0608822	2.70264	2.94713	2.38252	4.75448e-35	3.02588e-33	MGI:MGI:1923000	12.352	NA	NA
77	ENSMUSG00000010797	ENSMUSG00000010797	Wnt2	wingless-type MMTV integration site family, member 2	22413	4.79697	0.535811	40.1903	1.07906	0.859614	2.80276	61.0226	87.1101	88.2676	1	1	2	58	86	129	0.021866	1.0739	0.0150636	0.0123042	0.0382302	0.848544	1.18183	1.19132	3.46807e-19	1.02238e-17	MGI:MGI:98954	8.95273	04310;04340;04916;05200;05217	Wnt signaling pathway - Mus musculus (mouse);Hedgehog signaling pathway - Mus musculus (mouse);Melanogenesis - Mus musculus (mouse);Pathways in cancer - Mus musculus (mouse);Basal cell carcinoma - Mus musculus (mouse)
78	ENSMUSG00000029123	ENSMUSG00000029123	Stk32b	serine/threonine kinase 32B	64293	4.79407	0.481733	67.1158	1.07906	0.859614	8.40828	97.8466	133.704	160.797	1	1	6	93	132	235	0.031068	1.1689	0.00988313	0.00807274	0.075248	0.892682	1.19014	1.42388	2.47867e-23	9.25774e-22	MGI:MGI:1927552	9.95172	NA	NA
79	ENSMUSG00000056947	ENSMUSG00000056947	Mab21l1	mab-21-like 1 (C. elegans)	17116	4.7909	0.369847	100.654	6.47435	7.73653	1.40138	198.849	196.504	192.957	6	9	1	189	194	282	0.0596336	2.17576	0.0734186	0.0899546	0.0155276	2.24613	2.16563	2.11551	2.23766e-38	1.56539e-36	MGI:MGI:1333773	12.9537	NA	NA
80	ENSMUSG00000027188	ENSMUSG00000027188	Pamr1	peptidase domain containing associated with muscle regeneration 1	210622	4.77673	0.277386	3180.55	220.128	213.184	168.166	3768.67	6992.11	7721.02	204	248	120	3582	6903	11284	2.20939	66.0006	2.41953	2.40259	1.80606	41.2616	74.6909	82.0493	1.86392e-66	3.22148e-64	MGI:MGI:2445082	17.2205	NA	NA
81	ENSMUSG00000024697	ENSMUSG00000024697	Gna14	guanine nucleotide binding protein, alpha 14	14675	4.7748	0.559594	33.1704	2.15812	0.859614	0	73.648	60.7745	61.582	2	1	0	70	60	90	0.00942779	0.595421	0.0200818	0.0082016	0	0.682636	0.549607	0.55402	1.43066e-17	3.84468e-16	MGI:MGI:95769	8.53262	04020;05142;05146	Calcium signaling pathway - Mus musculus (mouse);Chagas disease (American trypanosomiasis) - Mus musculus (mouse);Amoebiasis - Mus musculus (mouse)
82	ENSMUSG00000044528	ENSMUSG00000044528	Tram1l1	translocation associated membrane protein 1-like 1	229801	4.76383	0.321428	168.685	9.71153	12.0346	8.40828	266.185	356.544	359.228	9	14	6	253	352	525	0.142804	4.52455	0.137462	0.17466	0.116289	3.753	4.90468	4.91597	1.07497e-49	1.20705e-47	MGI:MGI:2443503	14.8208	NA	NA
83	ENSMUSG00000002565	ENSMUSG00000002565	Scin	scinderin	20259	4.76281	0.636286	23.8452	0	0	1.40138	32.6155	57.7358	51.3184	0	0	1	31	57	75	0.00479739	0.484245	0	0	0.0143922	0.341474	0.589767	0.521494	7.13644e-14	1.47144e-12	MGI:MGI:1306794	7.48534	04666;04810	Fc gamma R-mediated phagocytosis - Mus musculus (mouse);Regulation of actin cytoskeleton - Mus musculus (mouse)
84	ENSMUSG00000030077	ENSMUSG00000030077	Chl1	cell adhesion molecule L1-like	12661	4.74552	0.41984	94.4269	4.31623	4.29807	7.0069	126.254	197.517	227.169	4	5	5	120	195	332	0.021078	0.727458	0.0175298	0.0178983	0.0278058	0.51076	0.779614	0.892001	1.26593e-29	6.19921e-28	MGI:MGI:1098266	11.3032	NA	NA
85	ENSMUSG00000001240	ENSMUSG00000001240	Ramp2	receptor (calcitonin) activity modifying protein 2	54409	4.73791	0.24353	463.476	22.6602	36.9634	32.2317	1008.98	911.618	768.407	21	43	23	959	900	1123	0.653545	18.6997	0.482635	0.807225	0.670775	21.4061	18.87	15.8231	2.63676e-84	8.15499e-82	MGI:MGI:1859650	19.4551	4270	Vascular smooth muscle contraction - Mus musculus (mouse)
86	ENSMUSG00000044461	ENSMUSG00000044461	Shisa2	shisa family member 2	219134	4.73731	0.640013	23.1025	0	0.859614	0	42.0845	60.7745	34.8965	0	1	0	40	60	51	0.00294169	0.449642	0	0.00882506	0	0.419731	0.591387	0.33781	1.34257e-13	2.69568e-12	MGI:MGI:2444716	7.40189	NA	NA
87	ENSMUSG00000041923	ENSMUSG00000041923	Nol4	nucleolar protein 4	319211	4.73671	0.540779	46.9337	0	2.57884	2.80276	132.566	80.0198	63.6348	0	3	2	126	79	93	0.0124164	0.625901	0	0.0182981	0.0189512	0.913793	0.538163	0.425747	1.969e-18	5.56273e-17	MGI:MGI:2441684	8.75905	NA	NA
88	ENSMUSG00000021575	ENSMUSG00000021575	Ahrr	aryl-hydrocarbon receptor repressor	11624	4.70477	0.345412	215.097	15.1068	15.4731	8.40828	283.019	435.551	533.027	14	18	6	269	430	779	0.080644	2.51176	0.0932646	0.0979463	0.0507212	1.74045	2.61328	3.18154	3.01552e-42	2.43856e-40	MGI:MGI:1333776	13.6207	NA	NA
89	ENSMUSG00000029096	ENSMUSG00000029096	Htra3	HtrA serine peptidase 3	78558	4.69585	0.268437	447.289	22.6602	24.9288	44.8442	721.75	989.612	879.939	21	29	32	686	977	1286	0.353504	9.72286	0.261103	0.294522	0.504885	8.28393	11.082	9.80269	1.61131e-68	3.08758e-66	MGI:MGI:1925808	17.4933	NA	NA
90	ENSMUSG00000056973	ENSMUSG00000056973	Ces1d	carboxylesterase 1D	104158	4.66608	0.68486	16.3848	0	0	0	25.2507	37.4776	35.5807	0	0	0	24	37	52	0	0.502538	0	0	0	0.3951	0.572146	0.540369	9.54578e-12	1.6119e-10	MGI:MGI:2148202	6.81319	00983;01100	Drug metabolism - other enzymes - Mus musculus (mouse);Metabolic pathways - Mus musculus (mouse)
91	ENSMUSG00000019899	ENSMUSG00000019899	Lama2	laminin, alpha 2	16773	4.65419	0.269772	1587.11	115.459	133.24	78.4773	2137.89	3404.39	3653.18	107	155	56	2032	3361	5339	0.355273	9.69361	0.374316	0.442907	0.248595	6.90395	10.7264	11.4505	1.07563e-66	1.91538e-64	MGI:MGI:99912	17.2523	04510;04512;05145;05146;05200;05222;05410;05412;05414;05416	Focal adhesion - Mus musculus (mouse);ECM-receptor interaction - Mus musculus (mouse);Toxoplasmosis - Mus musculus (mouse);Amoebiasis - Mus musculus (mouse);Pathways in cancer - Mus musculus (mouse);Small cell lung cancer - Mus musculus (mouse);Hypertroph
92	ENSMUSG00000004872	ENSMUSG00000004872	Pax3	paired box 3	18505	4.65296	0.298404	232.743	20.5021	13.7538	12.6124	354.562	479.106	515.92	19	16	9	337	473	754	0.127472	3.57905	0.167072	0.11492	0.100425	2.87805	3.79437	4.06473	8.1465e-55	1.07175e-52	MGI:MGI:97487	15.5928	NA	NA
93	ENSMUSG00000042499	ENSMUSG00000042499	Hoxd11	homeobox D11	15431	4.62468	0.567535	37.6895	0	2.57884	1.40138	43.1367	96.2263	82.7936	0	3	1	41	95	121	0.00989293	0.533738	0	0.0195532	0.0101256	0.317741	0.691549	0.591925	3.67819e-16	8.94384e-15	MGI:MGI:96203	8.14871	NA	NA
94	ENSMUSG00000022667	ENSMUSG00000022667	Cd200r1	CD200 receptor 1	57781	4.57821	0.668335	25.0561	1.07906	0	0	18.938	53.6842	76.6354	1	0	0	18	53	112	0.00598455	0.804904	0.0179537	0	0	0.313866	0.868075	1.23277	7.37622e-12	1.25517e-10	MGI:MGI:1889024	6.85017	NA	NA
95	ENSMUSG00000041577	ENSMUSG00000041577	Prelp	proline arginine-rich end leucine-rich repeat	116847	4.57112	0.227628	15361.2	1122.22	844.141	1513.49	26451.2	31407.3	30828.6	1040	982	1080	25141	31007	45055	10.0624	251.596	9.77235	7.53709	12.8777	229.439	265.799	259.549	1.07067e-89	3.85199e-87	MGI:MGI:2151110	20.0815	NA	NA
96	ENSMUSG00000033361	ENSMUSG00000033361	Prrg3	proline rich Gla (G-carboxyglutamic acid) 3 (transmembrane)	208748	4.55476	0.198421	652.548	59.3482	47.2788	44.8442	1133.13	1304.63	1326.07	55	55	32	1077	1288	1938	0.268287	6.50837	0.314999	0.257297	0.232566	5.99075	6.72962	6.80473	1.31407e-116	9.2663e-114	MGI:MGI:2685214	22.955	NA	NA
97	ENSMUSG00000016386	ENSMUSG00000016386	Mpped2	metallophosphoesterase domain containing 2	77015	4.54933	0.651088	20.4402	0	0.859614	0	57.8663	30.3873	33.528	0	1	0	55	30	49	0.00324743	0.440611	0	0.00974228	0	0.637112	0.326425	0.358295	2.80256e-12	4.98048e-11	MGI:MGI:1924265	6.98729	NA	NA
99	ENSMUSG00000075010	ENSMUSG00000075010	AW112010	expressed sequence AW112010	107350	4.53575	0.569974	27.9331	2.15812	0.859614	0	49.4493	63.8132	51.3184	2	1	0	47	63	75	0.0414211	2.19252	0.0882294	0.0360338	0	2.01373	2.53544	2.02841	1.75093e-15	4.09923e-14	MGI:MGI:2147706	7.95782	NA	NA
100	ENSMUSG00000036862	ENSMUSG00000036862	Dchs1	dachsous 1 (Drosophila)	233651	4.53449	0.480505	50.597	2.15812	5.15769	0	77.8564	118.51	99.8997	2	6	0	74	117	146	0.00725444	0.281851	0.00630737	0.0154559	0	0.226657	0.336614	0.282281	3.83816e-21	1.29128e-19	MGI:MGI:2685011	9.43694	NA	NA
101	ENSMUSG00000097756	ENSMUSG00000097756	A730056A06Rik	RIKEN cDNA A730056A06 gene	319783	4.53415	0.513837	36.2297	1.07906	2.57884	1.40138	73.648	68.8778	69.793	1	3	1	70	68	102	0.0200665	0.818718	0.0127557	0.0312572	0.0161865	0.867202	0.791299	0.797653	1.10335e-18	3.14231e-17	MGI:MGI:2442718	8.82411	NA	NA
102	ENSMUSG00000018986	ENSMUSG00000018986	Slfn3	schlafen 3	20557	4.51237	0.649953	29.2623	0	1.71923	0	19.9902	84.0714	69.793	0	2	0	19	83	102	0.0101858	0.977062	0	0.0305573	0	0.345168	1.41633	1.16969	3.84939e-12	6.7189e-11	MGI:MGI:1329005	6.9426	NA	NA
103	ENSMUSG00000054459	ENSMUSG00000054459	Vsnl1	visinin-like 1	26950	4.50756	0.643643	19.1739	0	0	1.40138	47.3451	31.4002	34.8965	0	0	1	45	31	51	0.00742926	0.6045	0	0	0.0222878	0.767625	0.496716	0.54916	2.50163e-12	4.47274e-11	MGI:MGI:1349453	7.00321	NA	NA
104	ENSMUSG00000040329	ENSMUSG00000040329	Il7	interleukin 7	16196	4.50369	0.284899	1640.87	130.566	107.452	135.934	1888.54	3711.3	3871.46	121	125	97	1795	3664	5658	1.58378	39.1365	1.66067	1.40131	1.68935	23.9267	45.8757	47.6072	2.73942e-56	3.77291e-54	MGI:MGI:96561	15.808	04060;04630;04640	Cytokine-cytokine receptor interaction - Mus musculus (mouse);Jak-STAT signaling pathway - Mus musculus (mouse);Hematopoietic cell lineage - Mus musculus (mouse)
105	ENSMUSG00000026255	ENSMUSG00000026255	Efhd1	EF hand domain containing 1	98363	4.49591	0.5868	28.9689	0	1.71923	1.40138	54.7099	76.981	39.0019	0	2	1	52	76	57	0.0177268	0.945287	0	0.029931	0.0232495	0.925309	1.2703	0.640251	1.83411e-14	3.98151e-13	MGI:MGI:1921607	7.66175	NA	NA
106	ENSMUSG00000018339	ENSMUSG00000018339	Gpx3	glutathione peroxidase 3	14778	4.49035	0.240805	2373.45	167.254	160.748	236.833	5795.04	4248.14	3632.65	155	187	169	5508	4194	5309	3.70938	88.2977	3.30307	3.25502	4.57006	113.998	81.5348	69.36	1.33025e-77	3.30295e-75	MGI:MGI:105102	18.6472	00480;00590	Glutathione metabolism - Mus musculus (mouse);Arachidonic acid metabolism - Mus musculus (mouse)
107	ENSMUSG00000006386	ENSMUSG00000006386	Tek	endothelial-specific receptor tyrosine kinase	21687	4.47325	0.243281	751.936	73.376	59.3134	46.2455	1119.45	1543.67	1669.56	68	69	33	1064	1524	2440	0.404439	9.53602	0.496314	0.411361	0.305641	7.54238	10.1476	10.9181	1.66349e-75	3.85865e-73	MGI:MGI:98664	18.3872	5323	Rheumatoid arthritis - Mus musculus (mouse)
108	ENSMUSG00000031377	ENSMUSG00000031377	Bmx	BMX non-receptor tyrosine kinase	12169	4.46735	0.694201	14.0958	0	0	0	21.0423	33.426	30.1068	0	0	0	20	33	44	0	0.288269	0	0	0	0.219573	0.340308	0.304925	1.23287e-10	1.90652e-09	MGI:MGI:1101778	6.43523	NA	NA
109	ENSMUSG00000049115	ENSMUSG00000049115	Agtr1a	angiotensin II receptor, type 1a	11607	4.46257	0.539172	37.6279	2.15812	0.859614	2.80276	46.293	88.123	85.5306	2	1	2	44	87	125	0.0275719	1.0233	0.0308943	0.0126176	0.0392038	0.660117	1.22602	1.18378	1.26626e-16	3.20732e-15	MGI:MGI:87964	8.27671	04020;04080;04270;04614	Calcium signaling pathway - Mus musculus (mouse);Neuroactive ligand-receptor interaction - Mus musculus (mouse);Vascular smooth muscle contraction - Mus musculus (mouse);Renin-angiotensin system - Mus musculus (mouse)
110	ENSMUSG00000029671	ENSMUSG00000029671	Wnt16	wingless-type MMTV integration site family, member 16	93735	4.46171	0.274822	296.524	30.2136	23.2096	15.4152	457.669	634.081	618.557	28	27	11	435	626	904	0.22064	5.33493	0.289532	0.228049	0.144338	4.36865	5.9053	5.73084	2.85559e-59	4.33975e-57	MGI:MGI:2136018	16.2349	04310;04340;04916;05200;05217	Wnt signaling pathway - Mus musculus (mouse);Hedgehog signaling pathway - Mus musculus (mouse);Melanogenesis - Mus musculus (mouse);Pathways in cancer - Mus musculus (mouse);Basal cell carcinoma - Mus musculus (mouse)
111	ENSMUSG00000001656	ENSMUSG00000001656	Hoxc11	homeobox C11	109663	4.46145	0.501326	40.1454	2.15812	0.859614	4.20414	67.3353	73.9423	92.373	2	1	3	64	73	135	0.0371097	1.18505	0.0336154	0.0137288	0.063985	1.04474	1.11933	1.39108	5.61998e-19	1.62952e-17	MGI:MGI:96193	8.8993	NA	NA
112	ENSMUSG00000039611	ENSMUSG00000039611	Tmem246	transmembrane protein 246	67063	4.43063	0.651811	18.4817	1.07906	0	0	47.3451	36.4647	26.0013	1	0	0	45	36	38	0.00378815	0.378223	0.0113644	0	0	0.496684	0.373232	0.264754	1.06505e-11	1.79329e-10	MGI:MGI:1914313	6.79743	NA	NA
113	ENSMUSG00000068522	ENSMUSG00000068522	Aard	alanine and arginine rich domain containing protein	239435	4.42982	0.579624	26.7524	1.07906	0.859614	1.40138	43.1367	68.8778	45.1601	1	1	1	41	68	66	0.0259196	1.19543	0.025199	0.0205831	0.0319767	1.00343	1.56323	1.01962	2.1292e-14	4.59996e-13	MGI:MGI:2181621	7.64257	NA	NA
114	ENSMUSG00000043496	ENSMUSG00000043496	Tril	TLR4 interactor with leucine-rich repeats	66873	4.42911	0.250987	254.526	25.8974	17.1923	19.6193	525.005	491.261	448.18	24	20	14	499	485	655	0.122852	2.80936	0.152239	0.103627	0.112692	3.07422	2.80663	2.54722	1.07735e-69	2.15824e-67	MGI:MGI:1914123	17.6468	NA	NA
115	ENSMUSG00000009633	ENSMUSG00000009633	G0s2	G0/G1 switch gene 2	14373	4.42059	0.370247	145.155	5.39529	13.7538	12.6124	368.24	270.447	200.484	5	16	9	350	267	293	0.396563	10.2623	0.201712	0.52724	0.460738	13.7135	9.82657	7.2467	7.36148e-33	4.26893e-31	MGI:MGI:1316737	11.9396	NA	NA
116	ENSMUSG00000028573	ENSMUSG00000028573	Fggy	FGGY carbohydrate kinase domain containing	75578	4.406	0.399904	72.0793	3.23718	3.43846	9.80966	120.993	147.885	147.113	3	4	7	115	146	215	0.0564835	1.40442	0.0335545	0.036544	0.099352	1.24924	1.48974	1.47428	3.14188e-28	1.45376e-26	MGI:MGI:1922828	11.0176	NA	NA
117	ENSMUSG00000044017	ENSMUSG00000044017	Adgrd1	adhesion G protein-coupled receptor D1	243277	4.3915	0.204887	1666.79	164.017	149.573	116.315	2605.03	3461.11	3504.7	152	174	83	2476	3417	5122	0.87602	18.9967	1.00004	0.935077	0.692946	15.8213	20.5091	20.6596	6.47092e-102	3.45684e-99	MGI:MGI:3041203	21.4338	NA	NA
118	ENSMUSG00000028369	ENSMUSG00000028369	Svep1	sushi, von Willebrand factor type A, EGF and pentraxin domain containing 1	64817	4.39091	0.301902	7875.1	683.044	806.318	417.611	9664.72	17843.4	17835.5	633	938	298	9186	17616	26066	1.73053	39.8938	1.84899	2.238	1.10458	26.0602	46.9427	46.6785	6.36245e-48	6.7978e-46	MGI:MGI:1928849	14.5441	NA	NA
119	ENSMUSG00000081683	ENSMUSG00000081683	Fzd10	frizzled class receptor 10	93897	4.355	0.65003	16.691	1.07906	0	0	38.9282	31.4002	28.7383	1	0	0	37	31	42	0.00378942	0.340915	0.0113682	0	0	0.408521	0.321502	0.292721	2.08851e-11	3.43455e-10	MGI:MGI:2136761	6.6997	04310;04916;05200;05217	Wnt signaling pathway - Mus musculus (mouse);Melanogenesis - Mus musculus (mouse);Pathways in cancer - Mus musculus (mouse);Basal cell carcinoma - Mus musculus (mouse)
120	ENSMUSG00000079018	ENSMUSG00000079018	Ly6c1	lymphocyte antigen 6 complex, locus C1	17067	4.34724	0.328201	490.403	29.1346	23.2096	70.069	992.143	960.237	867.622	27	27	50	943	948	1268	1.47777	33.6016	1.06397	0.869074	2.50027	36.0909	34.0803	30.6335	4.78104e-40	3.54138e-38	MGI:MGI:96882	13.2457	NA	NA
121	ENSMUSG00000045362	ENSMUSG00000045362	Tnfrsf26	tumor necrosis factor receptor superfamily, member 26	244237	4.34676	0.614308	21.4319	1.07906	0	1.40138	48.3972	47.6067	30.1068	1	0	1	46	47	44	0.00862982	0.4356	0.0114103	0	0.0144792	0.509768	0.48924	0.307793	1.48528e-12	2.71057e-11	MGI:MGI:2651928	7.07586	NA	NA
122	ENSMUSG00000046743	ENSMUSG00000046743	Fat4	FAT atypical cadherin 4	329628	4.31579	0.309681	1288.55	110.064	139.258	75.6745	1505.57	2822.98	3077.73	102	162	54	1431	2787	4498	0.212868	4.70226	0.215083	0.279027	0.144494	2.93065	5.36131	5.81481	3.81499e-44	3.34599e-42	MGI:MGI:3045256	13.9362	NA	NA
123	ENSMUSG00000042873	ENSMUSG00000042873	Lhfpl4	lipoma HMGIC fusion partner-like protein 4	269788	4.31505	0.422155	72.1825	4.31623	6.87692	4.20414	177.807	98.2521	141.639	4	8	3	169	97	207	0.0341002	0.902431	0.0285328	0.0466124	0.0271553	1.17082	0.631226	0.905245	1.58898e-24	6.30905e-23	MGI:MGI:3057108	10.2215	NA	NA
124	ENSMUSG00000035818	ENSMUSG00000035818	Plekhs1	pleckstrin homology domain containing, family S member 1	226245	4.30588	0.614698	19.4975	0	1.71923	0	33.6676	38.4905	43.1074	0	2	0	32	38	63	0.0077557	0.495493	0	0.0232671	0	0.442644	0.49374	0.550094	2.47237e-12	4.42491e-11	MGI:MGI:2443041	7.00486	NA	NA
125	ENSMUSG00000040536	ENSMUSG00000040536	Necab1	N-terminal EF-hand calcium binding protein 1	69352	4.30493	0.505877	45.3606	3.23718	3.43846	1.40138	52.6057	99.265	112.216	3	4	1	50	98	164	0.0173367	0.548675	0.020704	0.0225486	0.00875753	0.335136	0.617003	0.693885	1.74179e-17	4.65948e-16	MGI:MGI:1916602	8.50984	NA	NA
126	ENSMUSG00000038370	ENSMUSG00000038370	Pcp4l1	Purkinje cell protein 4-like 1	66425	4.29008	0.388068	102.173	4.31623	12.0346	7.0069	145.192	252.214	192.273	4	14	5	138	249	281	0.156381	3.83021	0.0861593	0.246318	0.136666	2.88696	4.89295	3.71073	2.0739e-28	9.67217e-27	MGI:MGI:1913675	11.055	NA	NA
127	ENSMUSG00000029309	ENSMUSG00000029309	Sparcl1	SPARC-like 1	13602	4.26937	0.275309	977.644	58.2692	109.171	95.2938	1396.15	1913.38	2293.59	54	127	68	1327	1889	3352	0.887299	18.4245	0.589046	1.13158	0.941269	14.0587	18.7982	22.4166	3.08241e-54	3.96641e-52	MGI:MGI:108110	15.5076	NA	NA
128	ENSMUSG00000022987	ENSMUSG00000022987	Zfp641	zinc finger protein 641	239652	4.26448	0.506896	33.6069	3.23718	2.57884	0	65.231	58.7487	71.8457	3	3	0	62	58	105	0.014652	0.47716	0.024194	0.0197621	0	0.48562	0.426719	0.519142	3.99895e-17	1.04596e-15	MGI:MGI:2442788	8.41293	NA	NA
129	ENSMUSG00000085042	ENSMUSG00000085042	Abhd11os	abhydrolase domain containing 11, opposite strand	69812	4.24809	0.241333	238.817	23.7393	19.7711	23.8235	418.741	476.067	470.76	22	23	17	398	470	688	1.16901	23.1913	1.23726	1.05655	1.21321	21.739	24.1137	23.7212	2.35299e-69	4.66077e-67	MGI:MGI:1917062	17.6026	NA	NA
130	ENSMUSG00000001819	ENSMUSG00000001819	Hoxd13	homeobox D13	15433	4.24758	0.578627	28.1107	0	2.57884	1.40138	34.7198	54.6971	75.2669	0	3	1	33	54	110	0.016961	0.678324	0	0.0335232	0.0173599	0.43846	0.673938	0.922573	2.12342e-13	4.19191e-12	MGI:MGI:96205	7.34079	NA	NA
131	ENSMUSG00000020264	ENSMUSG00000020264	Slc36a2	solute carrier family 36 (proton/amino acid symporter), member 2	246049	4.24604	0.703396	11.7079	0	0	0	19.9902	28.3614	21.8958	0	0	0	19	28	32	0	0.296543	0	0	0	0.258059	0.357218	0.274352	1.57509e-09	2.16762e-08	MGI:MGI:1891430	6.03648	NA	NA
132	ENSMUSG00000026875	ENSMUSG00000026875	Traf1	TNF receptor-associated factor 1	22029	4.23618	0.703357	11.5542	0	0	0	23.1465	26.3356	19.8431	0	0	0	22	26	29	0	0.208926	0	0	0	0.213031	0.236485	0.17726	1.71424e-09	2.34448e-08	MGI:MGI:101836	6.0228	05200;05222	Pathways in cancer - Mus musculus (mouse);Small cell lung cancer - Mus musculus (mouse)
133	ENSMUSG00000000567	ENSMUSG00000000567	Sox9	SRY (sex determining region Y)-box 9	20682	4.23212	0.183912	1017.58	84.1666	105.733	106.505	2092.65	2012.65	1703.77	78	123	76	1989	1987	2490	0.75278	14.4335	0.640757	0.825335	0.792249	15.8691	14.891	12.5403	3.55726e-117	2.72656e-114	MGI:MGI:98371	23.0117	NA	NA
134	ENSMUSG00000021684	ENSMUSG00000021684	Pde8b	phosphodiesterase 8B	218461	4.23059	0.228245	324.565	29.1346	24.9288	40.64	577.61	618.887	656.191	27	29	29	549	611	959	0.233909	4.48778	0.216563	0.189996	0.295167	4.27673	4.47085	4.71574	1.07212e-76	2.55412e-74	MGI:MGI:2443999	18.5353	230	Purine metabolism - Mus musculus (mouse)
135	ENSMUSG00000041216	ENSMUSG00000041216	Clvs1	clavesin 1	74438	4.22932	0.523193	29.5843	2.15812	0.859614	2.80276	55.762	55.71	60.2135	2	1	2	53	55	88	0.0163293	0.474503	0.018297	0.00747266	0.0232182	0.470917	0.459029	0.493563	6.28466e-16	1.51149e-14	MGI:MGI:1921688	8.08367	NA	NA
136	ENSMUSG00000039579	ENSMUSG00000039579	Grin3a	glutamate receptor ionotropic, NMDA3A	242443	4.21807	0.52523	32.9401	0	5.15769	0	67.3353	56.7229	68.4245	0	6	0	64	56	100	0.00740782	0.26384	0	0.0222235	0	0.28186	0.23166	0.278	9.67498e-16	2.29556e-14	MGI:MGI:1933206	8.03091	4080	Neuroactive ligand-receptor interaction - Mus musculus (mouse)
137	ENSMUSG00000025964	ENSMUSG00000025964	Adam23	a disintegrin and metallopeptidase domain 23	23792	4.19756	0.285769	169.676	15.1068	13.7538	19.6193	275.654	327.169	366.755	14	16	14	262	323	536	0.0762699	1.49315	0.0714478	0.0666971	0.0906647	1.29862	1.50381	1.67701	7.62186e-49	8.39787e-47	MGI:MGI:1345162	14.6886	NA	NA
138	ENSMUSG00000036412	ENSMUSG00000036412	Arsi	arylsulfatase i	545260	4.17738	0.29876	168.901	10.7906	21.4904	14.0138	360.875	335.273	270.961	10	25	10	343	331	396	0.164076	3.34115	0.114179	0.23316	0.144889	3.80365	3.44781	2.772	1.99658e-44	1.7958e-42	MGI:MGI:2670959	13.9824	NA	NA
139	ENSMUSG00000066113	ENSMUSG00000066113	Adamtsl1	ADAMTS-like 1	77739	4.17376	0.339993	718.559	88.4828	57.5942	49.0483	755.418	1559.88	1800.93	82	67	35	718	1540	2632	0.261642	5.36724	0.355326	0.237145	0.192456	3.02174	6.08783	6.99214	1.2184e-34	7.61673e-33	MGI:MGI:1924989	12.276	NA	NA
140	ENSMUSG00000027208	ENSMUSG00000027208	Fgf7	fibroblast growth factor 7	14178	4.1717	0.174678	2333.99	199.626	238.113	274.67	3953.84	4623.93	4713.76	185	277	196	3758	4565	6889	2.79669	51.0112	2.35185	2.87636	3.16186	46.3995	52.9428	53.6914	4.69166e-126	4.59496e-123	MGI:MGI:95521	23.8822	04010;04810;05200;05218	MAPK signaling pathway - Mus musculus (mouse);Regulation of actin cytoskeleton - Mus musculus (mouse);Pathways in cancer - Mus musculus (mouse);Melanoma - Mus musculus (mouse)
141	ENSMUSG00000036395	ENSMUSG00000036395	Glb1l2	galactosidase, beta 1-like 2	244757	4.16707	0.717081	13.184	0	0	0	11.5733	41.5293	26.0013	0	0	0	11	41	38	0	0.21839	0	0	0	0.0980543	0.343295	0.213821	6.20426e-09	7.95454e-08	MGI:MGI:2388283	5.81116	NA	NA
142	ENSMUSG00000022464	ENSMUSG00000022464	Slc38a4	solute carrier family 38, member 4	69354	4.15906	0.445237	45.0969	1.07906	5.15769	4.20414	81.0128	88.123	91.0045	1	6	3	77	87	133	0.0279551	0.678707	0.00863894	0.0423388	0.0328875	0.646056	0.685659	0.704406	9.52201e-21	3.16724e-19	MGI:MGI:1916604	9.34123	NA	NA
143	ENSMUSG00000018698	ENSMUSG00000018698	Lhx1	LIM homeobox protein 1	16869	4.14785	0.70792	10.7653	0	0	0	21.0423	18.2324	25.3171	0	0	0	20	18	37	0	0.172312	0	0	0	0.171559	0.145033	0.200345	4.65104e-09	6.05115e-08	MGI:MGI:99783	5.8592	NA	NA
144	ENSMUSG00000020140	ENSMUSG00000020140	Lgr5	leucine rich repeat containing G protein coupled receptor 5	14160	4.13052	0.515655	30.7506	3.23718	2.57884	0	50.5015	59.7616	68.4245	3	3	0	48	59	100	0.0128759	0.382112	0.0212612	0.0173666	0	0.33039	0.381458	0.434488	1.14495e-15	2.7093e-14	MGI:MGI:1341817	8.01023	NA	NA
145	ENSMUSG00000050103	ENSMUSG00000050103	Agmo	alkylglycerol monooxygenase	319660	4.11083	0.429374	61.7669	3.23718	2.57884	11.211	91.5339	130.665	131.375	3	3	8	87	129	192	0.0559936	1.14803	0.0322995	0.0263829	0.109298	0.909731	1.26705	1.26732	1.02852e-21	3.56925e-20	MGI:MGI:2442495	9.574	NA	NA
146	ENSMUSG00000016194	ENSMUSG00000016194	Hsd11b1	hydroxysteroid 11-beta dehydrogenase 1	15483	4.11033	0.31008	182.306	22.6602	17.1923	12.6124	446.096	284.627	310.647	21	20	9	424	281	454	0.348746	6.76995	0.450622	0.35055	0.245067	8.83646	5.50083	5.97255	4.18073e-40	3.12297e-38	MGI:MGI:103562	13.2557	00140;01100;04960	Steroid hormone biosynthesis - Mus musculus (mouse);Metabolic pathways - Mus musculus (mouse);Aldosterone-regulated sodium reabsorption - Mus musculus (mouse)
147	ENSMUSG00000032528	ENSMUSG00000032528	Vipr1	vasoactive intestinal peptide receptor 1	22354	4.10878	0.66741	14.8755	0	0	1.40138	17.8859	38.4905	31.4753	0	0	1	17	38	46	0.00293109	0.183351	0	0	0.00879326	0.114411	0.240222	0.19542	7.44591e-10	1.05943e-08	MGI:MGI:109272	6.15631	4080	Neuroactive ligand-receptor interaction - Mus musculus (mouse)
148	ENSMUSG00000029563	ENSMUSG00000029563	Foxp2	forkhead box P2	114142	4.09444	0.357389	94.1193	8.63247	10.3154	7.0069	135.723	204.608	198.431	8	12	5	129	202	290	0.0404448	0.81631	0.0401992	0.0492533	0.0318821	0.629559	0.925992	0.89338	2.1805e-30	1.10778e-28	MGI:MGI:2148705	11.4565	NA	NA
149	ENSMUSG00000057614	ENSMUSG00000057614	Gnai1	guanine nucleotide binding protein (G protein), alpha inhibiting 1	14677	4.09153	0.294518	879.162	84.1666	122.065	54.6538	1227.82	1905.28	1880.99	78	142	39	1167	1881	2749	0.863403	16.0808	0.829793	1.23393	0.526489	12.0577	18.2555	17.9292	7.05524e-44	6.0969e-42	MGI:MGI:95771	13.8923	04062;04360;04530;04540;04670;04730;04914;04916;04971;05142;05145	Chemokine signaling pathway - Mus musculus (mouse);Axon guidance - Mus musculus (mouse);Tight junction - Mus musculus (mouse);Gap junction - Mus musculus (mouse);Leukocyte transendothelial migration - Mus musculus (mouse);Long-term depression - Mus muscul
150	ENSMUSG00000019846	ENSMUSG00000019846	Lama4	laminin, alpha 4	16775	4.08367	0.234606	7700.42	810.373	1004.03	596.988	11561.7	16183.2	16046.2	751	1168	426	10989	15977	23451	4.20554	74.2093	4.21935	5.36013	3.03714	59.963	81.8898	80.7752	7.3616e-68	1.36608e-65	MGI:MGI:109321	17.4065	04510;04512;05143;05145;05146;05200;05222	Focal adhesion - Mus musculus (mouse);ECM-receptor interaction - Mus musculus (mouse);African trypanosomiasis - Mus musculus (mouse);Toxoplasmosis - Mus musculus (mouse);Amoebiasis - Mus musculus (mouse);Pathways in cancer - Mus musculus (mouse);Small cel
151	ENSMUSG00000048699	ENSMUSG00000048699	4732456N10Rik	RIKEN cDNA 4732456N10 gene	239673	4.07532	0.624011	17.2883	1.07906	0	1.40138	43.1367	29.3743	28.7383	1	0	1	41	29	42	0.0101385	0.4112	0.013405	0	0.0170105	0.53379	0.354645	0.345166	6.53966e-11	1.03233e-09	MGI:MGI:3045312	6.53085	NA	NA
152	ENSMUSG00000086903	ENSMUSG00000086903	Hotair	HOX transcript antisense RNA (non-protein coding)	100503872	4.07418	0.451081	63.6114	6.47435	5.15769	4.20414	69.4395	145.859	150.534	6	6	3	66	144	220	0.0617705	1.3874	0.0755971	0.0617493	0.047965	0.807639	1.65518	1.69937	1.68498e-19	5.06038e-18	MGI:MGI:3826586	9.03204	NA	NA
153	ENSMUSG00000039519	ENSMUSG00000039519	Cyp7b1	cytochrome P450, family 7, subfamily b, polypeptide 1	13123	4.07274	0.2853	133.344	11.8696	14.6134	14.0138	267.237	256.266	236.064	11	17	10	254	253	345	0.196426	3.60179	0.172508	0.217766	0.199005	3.86873	3.61963	3.317	3.12003e-46	3.09006e-44	MGI:MGI:104978	14.2753	00120;00140	Primary bile acid biosynthesis - Mus musculus (mouse);Steroid hormone biosynthesis - Mus musculus (mouse)
154	ENSMUSG00000064115	ENSMUSG00000064115	Cadm2	cell adhesion molecule 2	239857	4.06148	0.665445	13.9472	0	0	1.40138	26.3028	35.4518	20.5273	0	0	1	25	35	30	0.00150232	0.0883216	0	0	0.00450696	0.086237	0.113405	0.0653231	1.03831e-09	1.45619e-08	MGI:MGI:2442722	6.10341	NA	NA
155	ENSMUSG00000035238	ENSMUSG00000035238	Kcnk15	potassium channel, subfamily K, member 15	241769	4.02778	0.712537	9.67107	0	0	0	18.938	19.2453	19.8431	0	0	0	18	19	29	0	0.310002	0	0	0	0.309128	0.306499	0.314381	1.57917e-08	1.95226e-07	MGI:MGI:2675209	5.65273	NA	NA
156	ENSMUSG00000041423	ENSMUSG00000041423	Paqr6	progestin and adipoQ receptor family member VI	68957	3.99197	0.470678	41.2026	4.31623	4.29807	1.40138	58.9184	100.278	78.0039	4	5	1	56	99	114	0.0634147	1.45497	0.0813612	0.0830719	0.0258111	1.10628	1.83705	1.42159	2.22667e-17	5.90286e-16	MGI:MGI:1916207	8.48131	NA	NA
157	ENSMUSG00000035258	ENSMUSG00000035258	Abi3bp	ABI gene family, member 3 (NESH) binding protein	320712	3.9901	0.342069	1144.06	133.803	131.521	86.8856	1091.04	2485.68	2935.41	124	153	62	1037	2454	4290	0.791529	14.1951	0.898671	0.905726	0.570191	7.29923	16.2249	19.0611	1.93271e-31	1.03562e-29	MGI:MGI:2444583	11.6646	NA	NA
158	ENSMUSG00000056476	ENSMUSG00000056476	Med12l	mediator complex subunit 12-like	329650	3.98191	0.387003	82.4135	8.63247	4.29807	12.6124	114.68	168.143	186.115	8	5	9	109	166	272	0.0259294	0.467801	0.0264757	0.0135162	0.0377963	0.350351	0.50118	0.551871	7.89195e-25	3.19099e-23	MGI:MGI:2139916	10.2891	NA	NA
159	ENSMUSG00000026442	ENSMUSG00000026442	Nfasc	neurofascin	269116	3.95868	0.568851	26.7102	1.07906	1.71923	2.80276	29.4592	52.6712	72.5299	1	2	2	28	52	106	0.0059886	0.161676	0.00347395	0.00567519	0.00881664	0.0944716	0.1648	0.225757	3.42487e-12	6.01366e-11	MGI:MGI:104753	6.95909	4514	Cell adhesion molecules (CAMs) - Mus musculus (mouse)
160	ENSMUSG00000046449	ENSMUSG00000046449	C77370	expressed sequence C77370	245555	3.9544	0.258286	207.948	26.9765	24.0692	18.2179	332.468	420.357	425.6	25	28	13	316	415	622	0.0635081	1.05259	0.0739986	0.0676968	0.0488288	0.908426	1.12062	1.12872	6.54227e-53	7.89957e-51	MGI:MGI:2148050	15.3101	NA	NA
161	ENSMUSG00000079494	ENSMUSG00000079494	Nat8f5	N-acetyltransferase 8 (GCN5-related) family member 5	69049	3.94966	0.717903	9.4189	0	0	0	15.7817	24.3098	16.4219	0	0	0	15	24	24	0	0.589485	0	0	0	0.503421	0.75659	0.508444	3.7622e-08	4.4275e-07	MGI:MGI:1916299	5.50167	NA	NA
162	ENSMUSG00000029778	ENSMUSG00000029778	Adcyap1r1	adenylate cyclase activating polypeptide 1 receptor 1	11517	3.94854	0.297839	183.09	24.8183	20.6307	14.0138	266.185	357.557	415.337	23	24	10	253	353	607	0.102517	1.74261	0.12793	0.109039	0.0705822	1.36674	1.79122	2.06988	4.09496e-40	3.07192e-38	MGI:MGI:108449	13.2573	4080	Neuroactive ligand-receptor interaction - Mus musculus (mouse)
163	ENSMUSG00000021846	ENSMUSG00000021846	Peli2	pellino 2	93834	3.94771	0.196843	666.316	86.3247	64.4711	84.0828	1100.51	1356.28	1306.22	80	75	60	1046	1339	1909	0.420852	6.59698	0.464603	0.355779	0.442174	5.89988	7.09417	6.79688	1.81983e-89	6.41634e-87	MGI:MGI:1891445	20.0552	NA	NA
164	ENSMUSG00000040605	ENSMUSG00000040605	Bace2	beta-site APP-cleaving enzyme 2	56175	3.9432	0.334567	87.7389	7.55341	8.59614	12.6124	145.192	173.207	179.272	7	10	9	138	171	262	0.0805835	1.36581	0.0636451	0.0742666	0.103839	1.21861	1.41838	1.46043	4.61028e-32	2.59663e-30	MGI:MGI:1860440	11.786	5010	Alzheimer's disease - Mus musculus (mouse)
165	ENSMUSG00000019647	ENSMUSG00000019647	Sema6a	sema domain, transmembrane domain (TM), and cytoplasmic domain, (semaphorin) 6A	20358	3.94301	0.47739	59.614	6.47435	1.71923	8.40828	172.547	87.1101	81.4251	6	2	6	164	86	119	0.0251813	0.513112	0.0297272	0.00809393	0.0377228	0.789162	0.388714	0.361461	1.46263e-16	3.67304e-15	MGI:MGI:1203727	8.25952	4360	Axon guidance - Mus musculus (mouse)
166	ENSMUSG00000043857	ENSMUSG00000043857	Mgat5b	mannoside acetylglucosaminyltransferase 5, isoenzyme B	268510	3.92854	0.648031	16.441	1.07906	0.859614	0	50.5015	24.3098	21.8958	1	1	0	48	24	32	0.00483124	0.234358	0.00797753	0.00651621	0	0.371902	0.174666	0.156505	1.34218e-09	1.86017e-08	MGI:MGI:3606200	6.06226	00510;00514;01100	N-Glycan biosynthesis - Mus musculus (mouse);Other types of O-glycan biosynthesis - Mus musculus (mouse);Metabolic pathways - Mus musculus (mouse)
167	ENSMUSG00000039095	ENSMUSG00000039095	En2	engrailed 2	13799	3.92309	0.722356	9.77607	0	0	0	26.3028	11.142	21.2116	0	0	0	25	11	31	0	0.12116	0	0	0	0.165517	0.0684076	0.129555	5.60489e-08	6.44544e-07	MGI:MGI:95390	5.43097	NA	NA
168	ENSMUSG00000027168	ENSMUSG00000027168	Pax6	paired box 6	18508	3.91986	0.394425	65.8286	5.39529	8.59614	5.60552	92.586	139.781	143.007	5	10	4	88	138	209	0.0466621	0.868312	0.0383649	0.0626745	0.038947	0.655792	0.965989	0.983154	2.84016e-23	1.05854e-21	MGI:MGI:97490	9.93816	4950	Maturity onset diabetes of the young - Mus musculus (mouse)
169	ENSMUSG00000020676	ENSMUSG00000020676	Ccl11	chemokine (C-C motif) ligand 11	20292	3.91782	0.321641	522.292	66.9016	26.648	81.28	1079.47	965.302	914.151	62	31	58	1026	953	1336	1.68399	28.097	1.94643	0.794941	2.3106	31.2834	27.2941	25.7137	3.93809e-34	2.41897e-32	MGI:MGI:103576	12.1807	04060;04062;05310	Cytokine-cytokine receptor interaction - Mus musculus (mouse);Chemokine signaling pathway - Mus musculus (mouse);Asthma - Mus musculus (mouse)
170	ENSMUSG00000079657	ENSMUSG00000079657	Rab26	RAB26, member RAS oncogene family	328778	3.89778	0.719492	8.93409	0	0	0	19.9902	19.2453	14.3691	0	0	0	19	19	21	0	0.332315	0	0	0	0.378061	0.355117	0.263767	6.04702e-08	6.92227e-07	MGI:MGI:2443284	5.41741	NA	NA
171	ENSMUSG00000062257	ENSMUSG00000062257	Opcml	opioid binding protein/cell adhesion molecule-like	330908	3.89017	0.410916	52.2399	5.39529	6.0173	4.20414	85.2212	92.1747	120.427	5	7	3	81	91	176	0.0246344	0.457231	0.0254406	0.0290926	0.0193699	0.400278	0.422404	0.549011	2.87837e-21	9.77703e-20	MGI:MGI:97397	9.46706	NA	NA
172	ENSMUSG00000035681	ENSMUSG00000035681	Kcnc2	potassium voltage gated channel, Shaw-related subfamily, member 2	268345	3.88901	0.72033	8.94716	0	0	0	22.0944	17.2194	14.3691	0	0	0	21	17	21	0	0.0891403	0	0	0	0.111815	0.0850237	0.0705818	6.70404e-08	7.63966e-07	MGI:MGI:96668	5.39893	NA	NA
173	ENSMUSG00000060882	ENSMUSG00000060882	Kcnd2	potassium voltage-gated channel, Shal-related family, member 2	16508	3.87581	0.607451	17.3403	0	2.57884	0	30.5113	41.5293	29.4225	0	3	0	29	41	43	0.00538548	0.202041	0	0.0161564	0	0.185701	0.24661	0.173811	1.7657e-10	2.68805e-09	MGI:MGI:102663	6.38045	NA	NA
174	ENSMUSG00000038811	ENSMUSG00000038811	Gngt2	guanine nucleotide binding protein (G protein), gamma transducing activity polypeptide 2	14710	3.86102	0.270856	237.609	17.2649	32.6653	35.0345	375.605	492.274	472.813	16	38	25	357	486	691	0.561952	8.65959	0.342466	0.664366	0.679026	7.42138	9.48991	9.06747	4.17858e-46	4.04749e-44	MGI:MGI:893584	14.2549	4062	Chemokine signaling pathway - Mus musculus (mouse)
175	ENSMUSG00000020121	ENSMUSG00000020121	Srgap1	SLIT-ROBO Rho GTPase activating protein 1	117600	3.85696	0.298755	286.867	41.0042	33.525	25.2248	362.979	633.068	625.4	38	39	18	345	625	914	0.134788	2.13106	0.165763	0.138962	0.0996382	1.46165	2.48721	2.44434	3.94804e-38	2.74016e-36	MGI:MGI:2152936	12.9101	4360	Axon guidance - Mus musculus (mouse)
176	ENSMUSG00000019278	ENSMUSG00000019278	Dpep1	dipeptidase 1 (renal)	13479	3.85153	0.36392	67.7554	4.31623	9.45576	8.40828	143.087	123.575	117.69	4	11	6	136	122	172	0.104077	1.7625	0.0606306	0.136192	0.115407	2.00212	1.68702	1.59835	3.55584e-26	1.5105e-24	MGI:MGI:94917	10.5835	NA	NA
177	ENSMUSG00000039323	ENSMUSG00000039323	Igfbp2	insulin-like growth factor binding protein 2	16008	3.85103	0.250034	1340.49	181.282	106.592	201.799	2144.21	2592.03	2817.04	168	124	144	2038	2559	4117	3.9159	59.2379	4.36624	2.63237	4.74909	51.4425	60.6733	65.598	1.58597e-53	1.96895e-51	MGI:MGI:96437	15.402	NA	NA
178	ENSMUSG00000048583	ENSMUSG00000048583	Igf2	insulin-like growth factor 2	16002	3.8376	0.251782	270.165	36.688	22.35	42.0414	453.461	562.164	504.288	34	26	30	431	555	737	0.223737	3.30127	0.244583	0.152773	0.273854	3.01123	3.64225	3.25032	1.86806e-52	2.22513e-50	MGI:MGI:96434	15.2417	NA	NA
179	ENSMUSG00000031343	ENSMUSG00000031343	Gabra3	gamma-aminobutyric acid (GABA) A receptor, subunit alpha 3	14396	3.82353	0.379637	66.6299	8.63247	8.59614	4.20414	98.8987	133.704	145.744	8	10	3	94	132	213	0.0617623	1.05838	0.0742071	0.0757674	0.0353123	0.846843	1.11701	1.21128	7.38017e-24	2.82223e-22	MGI:MGI:95615	10.0716	4080	Neuroactive ligand-receptor interaction - Mus musculus (mouse)
180	ENSMUSG00000052516	ENSMUSG00000052516	Robo2	roundabout guidance receptor 2	268902	3.82224	0.567756	22.602	1.07906	3.43846	0	29.4592	49.6325	52.0026	1	4	0	28	49	76	0.00594749	0.165144	0.00418123	0.0136613	0	0.113705	0.186908	0.194818	1.67136e-11	2.77182e-10	MGI:MGI:1890110	6.73218	4360	Axon guidance - Mus musculus (mouse)
181	ENSMUSG00000027386	ENSMUSG00000027386	Fbln7	fibulin 7	70370	3.81573	0.221454	1319.85	168.333	201.15	126.124	2026.37	2772.33	2624.76	156	234	90	1926	2737	3836	1.61824	23.5689	1.64159	2.01133	1.2018	19.6841	26.2751	24.7474	1.57181e-66	2.74351e-64	MGI:MGI:1917620	17.2304	NA	NA
182	ENSMUSG00000078771	ENSMUSG00000078771	Evi2a	ecotropic viral integration site 2a	14017	3.81351	0.408601	53.7427	6.47435	4.29807	7.0069	119.941	77.994	106.742	6	5	5	114	77	156	0.0812673	1.36825	0.0890388	0.0606073	0.0941559	1.64306	1.04243	1.41927	1.02814e-20	3.40822e-19	MGI:MGI:95458	9.3331	NA	NA
183	ENSMUSG00000048368	ENSMUSG00000048368	Omd	osteomodulin	27047	3.80427	0.228776	385.863	37.7671	55.0153	53.2524	841.691	693.842	633.611	35	64	38	800	685	926	0.985992	14.3324	0.764069	1.14122	1.05268	16.9619	13.6422	12.3933	4.31044e-62	6.90807e-60	MGI:MGI:1350918	16.6288	NA	NA
184	ENSMUSG00000027500	ENSMUSG00000027500	Stmn2	stathmin-like 2	20257	3.7997	0.363783	1102.74	78.7713	93.698	210.207	1326.72	2396.54	2510.49	73	109	150	1261	2366	3669	2.09553	33.4957	1.30236	1.5884	3.39584	21.8495	38.508	40.1297	1.5449e-25	6.39322e-24	MGI:MGI:98241	10.445	NA	NA
185	ENSMUSG00000053825	ENSMUSG00000053825	Ppfia2	protein tyrosine phosphatase, receptor type, f polypeptide (PTPRF), interacting protein (liprin), alpha 2	327814	3.79956	0.693494	12.6452	1.07906	0	0	10.5211	29.3743	34.8965	1	0	0	10	29	51	0.00175929	0.118638	0.00527786	0	0	0.0512598	0.139632	0.165021	4.28075e-08	5.00102e-07	MGI:MGI:2443834	5.47886	NA	NA
186	ENSMUSG00000010476	ENSMUSG00000010476	Ebf3	early B cell factor 3	13593	3.79537	0.188485	476.809	63.6645	67.9095	51.8511	848.004	868.063	961.364	59	79	37	806	857	1405	0.384448	5.47082	0.39915	0.436553	0.31764	5.29588	5.28924	5.82735	3.55845e-90	1.30691e-87	MGI:MGI:894289	20.1362	NA	NA
187	ENSMUSG00000043753	ENSMUSG00000043753	Dmrta1	doublesex and mab-3 related transcription factor like family A1	242523	3.78872	0.736125	10.4592	0	0	0	6.31268	26.3356	30.1068	0	0	0	6	26	44	0	0.156897	0	0	0	0.0485278	0.197525	0.224638	2.64902e-07	2.80309e-06	MGI:MGI:2653627	5.14685	NA	NA
188	ENSMUSG00000042190	ENSMUSG00000042190	Cmklr1	chemokine-like receptor 1	14747	3.78463	0.252957	219.235	36.688	25.7884	19.6193	440.836	428.46	364.018	34	30	14	419	423	532	0.299649	4.39628	0.400737	0.28882	0.209391	4.79638	4.5483	3.84417	1.30938e-50	1.52868e-48	MGI:MGI:109603	14.9616	NA	NA
189	ENSMUSG00000033501	ENSMUSG00000033501	Crygs	crystallin, gamma S	12970	3.76868	0.72507	7.96738	0	0	0	17.8859	14.1807	15.7376	0	0	0	17	14	23	0	0.693814	0	0	0	0.792153	0.61277	0.676518	2.01793e-07	2.16782e-06	MGI:MGI:1298216	5.19768	NA	NA
190	ENSMUSG00000072601	ENSMUSG00000072601	Ear1	eosinophil-associated, ribonuclease A family, member 1	13586	3.76391	0.691032	12.4001	0	0	1.40138	11.5733	37.4776	23.9486	0	0	1	11	37	35	0.0201517	1.04645	0	0	0.0604552	0.508975	1.60811	1.02227	5.12846e-08	5.92462e-07	MGI:MGI:108021	5.4468	NA	NA
191	ENSMUSG00000029151	ENSMUSG00000029151	Slc30a3	solute carrier family 30 (zinc transporter), member 3	22784	3.74943	0.671857	22.6104	3.23718	0	0	86.2733	28.3614	17.7904	3	0	0	82	28	26	0.0162606	0.656515	0.0487817	0	0	1.295	0.415358	0.259191	2.39557e-08	2.8768e-07	MGI:MGI:1345280	5.5807	NA	NA
192	ENSMUSG00000018604	ENSMUSG00000018604	Tbx3	T-box 3	21386	3.7032	0.237047	281.122	24.8183	47.2788	40.64	544.995	522.661	506.341	23	55	29	518	516	740	0.238012	3.24434	0.156819	0.306309	0.25091	3.4302	3.20958	3.09324	5.14054e-55	6.86535e-53	MGI:MGI:98495	15.6222	NA	NA
193	ENSMUSG00000096225	ENSMUSG00000096225	Lhx8	LIM homeobox protein 8	16875	3.69728	0.169635	585.706	73.376	79.9441	92.4911	1073.16	1065.58	1129.69	68	93	66	1020	1052	1651	1.30551	16.9844	1.16954	1.30652	1.44046	17.0383	16.5064	17.4086	2.5624e-105	1.55767e-102	MGI:MGI:1096343	21.7955	NA	NA
194	ENSMUSG00000068874	ENSMUSG00000068874	Selenbp1	selenium binding protein 1	20341	3.69665	0.382215	56.7116	5.39529	6.87692	8.40828	118.889	112.433	88.2676	5	8	6	113	111	129	0.126643	1.91864	0.0992065	0.129654	0.151067	2.17755	2.00919	1.56917	3.97941e-22	1.40587e-20	MGI:MGI:96825	9.67164	NA	NA
195	ENSMUSG00000050328	ENSMUSG00000050328	Hoxc12	homeobox C12	15421	3.69634	0.381791	89.4928	8.63247	10.3154	14.0138	106.263	217.775	179.956	8	12	10	101	215	263	0.334867	5.00214	0.263576	0.322941	0.418085	3.23188	6.46223	5.31229	3.61173e-22	1.28111e-20	MGI:MGI:96194	9.68156	NA	NA
196	ENSMUSG00000020053	ENSMUSG00000020053	Igf1	insulin-like growth factor 1	16000	3.69575	0.211987	2450.62	334.508	404.019	264.861	3743.42	4857.91	5098.99	310	470	189	3558	4796	7452	1.49922	19.9088	1.49322	1.84921	1.15524	16.6451	21.0751	22.0062	4.56692e-68	8.56491e-66	MGI:MGI:96432	17.4338	04114;04115;04150;04510;04730;04914;04960;05200;05214;05215;05218;05410;05414	Oocyte meiosis - Mus musculus (mouse);p53 signaling pathway - Mus musculus (mouse);mTOR signaling pathway - Mus musculus (mouse);Focal adhesion - Mus musculus (mouse);Long-term depression - Mus musculus (mouse);Progesterone-mediated oocyte maturation - Mu
197	ENSMUSG00000061723	ENSMUSG00000061723	Tnnt3	troponin T3, skeletal, fast	21957	3.67074	0.730345	7.44581	0	0	0	14.7296	12.1549	17.7904	0	0	0	14	12	26	0	0.424833	0	0	0	0.428055	0.344637	0.501807	5.00722e-07	5.13211e-06	MGI:MGI:109550	5.02604	NA	NA
198	ENSMUSG00000005686	ENSMUSG00000005686	Ampd3	adenosine monophosphate deaminase 3	11717	3.66712	0.193116	446.444	66.9016	64.4711	56.0552	738.584	852.869	899.782	62	75	40	702	842	1315	0.481287	6.23977	0.51442	0.508293	0.421149	5.65695	6.37334	6.68903	2.09343e-80	5.67771e-78	MGI:MGI:1096344	18.9892	00230;01100	Purine metabolism - Mus musculus (mouse);Metabolic pathways - Mus musculus (mouse)
200	ENSMUSG00000050370	ENSMUSG00000050370	Ch25h	cholesterol 25-hydroxylase	12642	3.65493	0.318011	94.6402	15.1068	12.0346	9.80966	204.11	176.246	150.534	14	14	7	194	174	220	0.287835	4.0429	0.352264	0.287736	0.223505	4.7409	3.99409	3.3937	1.42919e-30	7.34554e-29	MGI:MGI:1333869	11.4931	120	Primary bile acid biosynthesis - Mus musculus (mouse)
201	ENSMUSG00000005089	ENSMUSG00000005089	Slc1a2	solute carrier family 1 (glial high affinity glutamate transporter), member 2	20511	3.64063	0.363381	150.771	18.344	18.9115	21.0207	155.713	317.04	373.598	17	22	15	148	313	546	0.0527366	0.746084	0.0498026	0.0526444	0.0557627	0.421099	0.83652	0.980634	1.26059e-23	4.77915e-22	MGI:MGI:101931	10.0188	5014	Amyotrophic lateral sclerosis (ALS) - Mus musculus (mouse)
202	ENSMUSG00000051262	ENSMUSG00000051262	Nat8f3	N-acetyltransferase 8 (GCN5-related) family member 3	93674	3.64011	0.467953	46.0414	5.39529	2.57884	8.40828	54.7099	86.0972	119.059	5	3	6	52	85	174	0.0936678	1.45947	0.0932683	0.0457101	0.142025	0.942077	1.44648	1.98987	7.32225e-15	1.64648e-13	MGI:MGI:2136449	7.77879	NA	NA
203	ENSMUSG00000032368	ENSMUSG00000032368	Zic1	zinc finger protein of the cerebellum 1	22771	3.63326	0.648421	12.3242	0	0.859614	1.40138	18.938	21.2711	31.4753	0	1	1	18	21	46	0.00421278	0.130964	0	0.00494934	0.00768901	0.105928	0.116083	0.170879	2.10382e-08	2.54627e-07	MGI:MGI:106683	5.60324	NA	NA
204	ENSMUSG00000057604	ENSMUSG00000057604	Lmcd1	LIM and cysteine-rich domains 1	30937	3.62465	0.267299	310.518	39.9252	40.4019	50.4497	411.376	642.184	678.771	37	47	36	391	634	992	0.792419	10.2514	0.72649	0.753793	0.896974	7.45631	11.3565	11.9413	6.88601e-42	5.49291e-40	MGI:MGI:1353635	13.5603	NA	NA
205	ENSMUSG00000054667	ENSMUSG00000054667	Irs4	insulin receptor substrate 4	16370	3.62344	0.735799	7.82879	0	0	0	24.1986	11.142	11.6322	0	0	0	23	11	17	0	0.0769881	0	0	0	0.120558	0.0541588	0.056248	8.45752e-07	8.4236e-06	MGI:MGI:1338009	4.9245	04722;04910;04920;04930;04960	Neurotrophin signaling pathway - Mus musculus (mouse);Insulin signaling pathway - Mus musculus (mouse);Adipocytokine signaling pathway - Mus musculus (mouse);Type II diabetes mellitus - Mus musculus (mouse);Aldosterone-regulated sodium reabsorption - Mus
206	ENSMUSG00000021596	ENSMUSG00000021596	Mctp1	multiple C2 domains, transmembrane 1	78771	3.62072	0.445426	38.93	4.31623	6.0173	2.80276	92.586	58.7487	69.1087	4	7	2	88	58	101	0.0294312	0.481008	0.0288172	0.0411924	0.018284	0.615735	0.381197	0.446092	4.34081e-16	1.05405e-14	MGI:MGI:1926021	8.12865	NA	NA
207	ENSMUSG00000074743	ENSMUSG00000074743	Thbd	thrombomodulin	21824	3.61145	0.206665	5226.09	788.792	645.57	840.828	7422.66	10713.5	10945.2	731	751	600	7055	10577	15996	6.41302	80.1178	6.67855	5.60442	6.95609	62.6009	88.1568	89.5957	2.22694e-68	4.22137e-66	MGI:MGI:98736	17.4749	4610	Complement and coagulation cascades - Mus musculus (mouse)
208	ENSMUSG00000055639	ENSMUSG00000055639	Dach1	dachshund 1 (Drosophila)	13134	3.58437	0.647979	11.516	1.07906	0.859614	0	17.8859	25.3227	23.9486	1	1	0	17	25	35	0.00394164	0.131854	0.00650859	0.00531634	0	0.107462	0.148442	0.139658	3.17288e-08	3.75906e-07	MGI:MGI:1277991	5.53162	NA	NA
209	ENSMUSG00000032940	ENSMUSG00000032940	Rbm11	RNA binding motif protein 11	224344	3.57046	0.735984	7.02726	0	0	0	10.5211	13.1678	18.4746	0	0	0	10	13	27	0	0.156974	0	0	0	0.119967	0.146492	0.204464	1.22674e-06	1.19087e-05	MGI:MGI:2447622	4.85127	NA	NA
210	ENSMUSG00000025701	ENSMUSG00000025701	Alox5	arachidonate 5-lipoxygenase	11689	3.56394	0.306721	99.7005	16.1859	10.3154	16.8166	165.182	178.272	211.432	15	12	12	157	176	309	0.126746	1.59102	0.142485	0.0931074	0.144646	1.44842	1.52517	1.79948	3.28194e-31	1.74269e-29	MGI:MGI:87999	11.6195	00590;01100;05145	Arachidonic acid metabolism - Mus musculus (mouse);Metabolic pathways - Mus musculus (mouse);Toxoplasmosis - Mus musculus (mouse)
211	ENSMUSG00000074264	ENSMUSG00000074264	Amy1	amylase 1, salivary	11722	3.56054	0.411205	46.1569	5.39529	2.57884	11.211	90.4818	79.0069	88.2676	5	3	8	86	78	129	0.100406	1.33346	0.0855625	0.0419335	0.173721	1.42933	1.21769	1.35336	4.76783e-18	1.32366e-16	MGI:MGI:88019	8.65879	00500;01100;04973	Starch and sucrose metabolism - Mus musculus (mouse);Metabolic pathways - Mus musculus (mouse);Carbohydrate digestion and absorption - Mus musculus (mouse)
212	ENSMUSG00000093738	ENSMUSG00000093738	AI606473	expressed sequence AI606473	99686	3.54573	0.248528	155.528	22.6602	19.7711	28.0276	294.592	268.421	299.699	21	23	20	280	265	438	0.426263	5.11665	0.412094	0.368664	0.498031	5.33647	4.74407	5.26941	3.51804e-46	3.42649e-44	MGI:MGI:2139767	14.2669	NA	NA
213	ENSMUSG00000026185	ENSMUSG00000026185	Igfbp5	insulin-like growth factor binding protein 5	16011	3.53304	0.191377	7602.89	1177.25	1219.79	1104.29	10743.1	15274.7	16098.2	1091	1419	788	10211	15080	23527	6.12706	71.8242	6.1704	6.55537	5.65541	56.0888	77.807	81.5767	4.24492e-76	9.97782e-74	MGI:MGI:96440	18.4611	NA	NA
214	ENSMUSG00000032776	ENSMUSG00000032776	Mctp2	multiple C2 domains, transmembrane 2	244049	3.53125	0.499272	24.9732	3.23718	2.57884	2.80276	46.293	39.5034	55.4238	3	3	2	44	39	81	0.01563	0.250388	0.0176093	0.0143836	0.014897	0.250837	0.20884	0.291485	1.51852e-12	2.7655e-11	MGI:MGI:2685335	7.07279	NA	NA
215	ENSMUSG00000069601	ENSMUSG00000069601	Ank3	ankyrin 3, epithelial	11735	3.52257	0.19564	773.577	126.25	108.311	124.723	1180.47	1465.68	1636.03	117	126	89	1122	1447	2391	0.378286	4.40459	0.398905	0.350898	0.385055	3.71532	4.50071	4.99775	1.76969e-72	3.67034e-70	MGI:MGI:88026	18.0053	NA	NA
216	ENSMUSG00000047253	ENSMUSG00000047253	Krtap1-5	keratin associated protein 1-5	69664	3.5207	0.592498	16.7788	0	0.859614	4.20414	28.4071	40.5163	26.6855	0	1	3	27	40	39	0.0503397	0.9431	0	0.0266788	0.12434	0.856493	1.19187	0.780937	2.81343e-09	3.75458e-08	MGI:MGI:1916914	5.94213	NA	NA
217	ENSMUSG00000027674	ENSMUSG00000027674	Pex5l	peroxisomal biogenesis factor 5-like	58869	3.51842	0.65707	11.9737	1.07906	0	1.40138	33.6676	17.2194	18.4746	1	0	1	32	17	27	0.00811977	0.225957	0.0107359	0	0.0136234	0.333662	0.1665	0.17771	8.56968e-08	9.64718e-07	MGI:MGI:1916672	5.3547	NA	NA
218	ENSMUSG00000026080	ENSMUSG00000026080	Chst10	carbohydrate sulfotransferase 10	98388	3.51551	0.321351	77.1656	10.7906	10.3154	12.6124	157.817	142.82	128.638	10	12	9	150	141	188	0.113491	1.41606	0.109048	0.106887	0.12454	1.58864	1.4027	1.25685	7.43828e-28	3.39713e-26	MGI:MGI:2138283	10.9398	514	Other types of O-glycan biosynthesis - Mus musculus (mouse)
219	ENSMUSG00000027765	ENSMUSG00000027765	P2ry1	purinergic receptor P2Y, G-protein coupled 1	18441	3.49094	0.742318	7.20177	0	0	0	23.1465	9.11618	10.9479	0	0	0	22	9	16	0	0.114762	0	0	0	0.186773	0.0717699	0.0857437	2.56679e-06	2.36911e-05	MGI:MGI:105049	4.70275	4080	Neuroactive ligand-receptor interaction - Mus musculus (mouse)
220	ENSMUSG00000031104	ENSMUSG00000031104	Rab33a	RAB33A, member RAS oncogene family	19337	3.48354	0.738882	6.48524	0	0	0	15.7817	10.1291	13.0006	0	0	0	15	10	19	0	0.345545	0	0	0	0.427342	0.267605	0.341688	2.42175e-06	2.23993e-05	MGI:MGI:109493	4.71461	NA	NA
221	ENSMUSG00000023224	ENSMUSG00000023224	Serping1	serine (or cysteine) peptidase inhibitor, clade G, member 1	12258	3.47796	0.220444	2892.71	418.675	356.74	592.784	4626.14	5866.77	5495.17	388	415	423	4397	5792	8031	8.09343	92.7211	7.45459	6.51278	10.3129	82.0479	101.519	94.5959	4.47627e-56	6.07017e-54	MGI:MGI:894696	15.777	4610	Complement and coagulation cascades - Mus musculus (mouse)
222	ENSMUSG00000035948	ENSMUSG00000035948	Acss3	acyl-CoA synthetase short-chain family member 3	380660	3.4741	0.483615	30.9672	4.31623	5.15769	1.40138	39.9803	65.8391	69.1087	4	6	1	38	65	101	0.0461713	0.717888	0.0544801	0.0667506	0.0172833	0.502667	0.807643	0.843354	6.78933e-13	1.276e-11	MGI:MGI:2685720	7.18361	00640;01100	Propanoate metabolism - Mus musculus (mouse);Metabolic pathways - Mus musculus (mouse)
223	ENSMUSG00000032572	ENSMUSG00000032572	Col6a4	collagen, type VI, alpha 4	68553	3.4673	0.588962	15.2926	2.15812	0.859614	1.40138	23.1465	35.4518	28.7383	2	1	1	22	35	42	0.00626183	0.121145	0.00919554	0.00375555	0.0058344	0.0982401	0.146806	0.118388	3.92967e-09	5.15064e-08	MGI:MGI:1915803	5.88713	04510;04512;04974	Focal adhesion - Mus musculus (mouse);ECM-receptor interaction - Mus musculus (mouse);Protein digestion and absorption - Mus musculus (mouse)
224	ENSMUSG00000022220	ENSMUSG00000022220	Adcy4	adenylate cyclase 4	104110	3.46149	0.318968	105.002	16.1859	14.6134	16.8166	143.087	229.93	209.379	15	17	12	136	227	306	0.142711	1.70415	0.145579	0.134766	0.147787	1.28193	2.00984	1.8207	1.94807e-27	8.7164e-26	MGI:MGI:99674	10.8521	00230;04020;04062;04114;04270;04540;04742;04912;04914;04916;04970;04971;04972;04976;05414	Purine metabolism - Mus musculus (mouse);Calcium signaling pathway - Mus musculus (mouse);Chemokine signaling pathway - Mus musculus (mouse);Oocyte meiosis - Mus musculus (mouse);Vascular smooth muscle contraction - Mus musculus (mouse);Gap junction - Mus
225	ENSMUSG00000031253	ENSMUSG00000031253	Srpx2	sushi-repeat-containing protein, X-linked 2	68792	3.4613	0.14565	1355.36	226.602	198.571	241.037	2545.06	2540.37	2380.49	210	231	172	2419	2508	3479	2.39068	26.2348	2.44125	2.19347	2.5373	27.3117	26.5981	24.7947	7.7756e-125	6.8538e-122	MGI:MGI:1916042	23.7645	NA	NA
226	ENSMUSG00000038591	ENSMUSG00000038591	Colec10	collectin sub-family member 10	239447	3.45796	0.739396	6.24204	0	0	0	12.6254	11.142	13.6849	0	0	0	12	11	20	0	0.0838068	0	0	0	0.0863069	0.0743133	0.0908001	2.91468e-06	2.66095e-05	MGI:MGI:3606482	4.67674	NA	NA
227	ENSMUSG00000032291	ENSMUSG00000032291	Crabp1	cellular retinoic acid binding protein I	12903	3.45418	0.306255	148.894	11.8696	29.2269	26.6262	319.843	272.472	233.327	11	34	19	304	269	341	0.887782	10.5846	0.4659	1.17626	1.02118	12.5053	10.3939	8.85452	1.67054e-29	8.13532e-28	MGI:MGI:88490	11.2788	NA	NA
228	ENSMUSG00000069806	ENSMUSG00000069806	Cacng7	calcium channel, voltage-dependent, gamma subunit 7	81904	3.45347	0.218206	212.875	34.5299	31.8057	36.4359	362.979	413.267	398.23	32	37	26	345	408	582	0.488492	5.4592	0.492518	0.465157	0.507802	5.15715	5.72876	5.49169	2.03784e-56	2.82875e-54	MGI:MGI:1932374	15.8267	04010;04260;05410;05412;05414	MAPK signaling pathway - Mus musculus (mouse);Cardiac muscle contraction - Mus musculus (mouse);Hypertrophic cardiomyopathy (HCM) - Mus musculus (mouse);Arrhythmogenic right ventricular cardiomyopathy (ARVC) - Mus musculus (mouse);Dilated cardiomyopathy -
229	ENSMUSG00000022510	ENSMUSG00000022510	Trp63	transformation related protein 63	22061	3.4492	0.580514	17.7468	1.07906	2.57884	1.40138	31.5634	46.5938	23.2643	1	3	1	30	46	34	0.00995844	0.194015	0.00633029	0.0155121	0.00803291	0.184444	0.26565	0.131951	2.82183e-09	3.76294e-08	MGI:MGI:1330810	5.94164	NA	NA
230	ENSMUSG00000035472	ENSMUSG00000035472	Slc25a21	solute carrier family 25 (mitochondrial oxodicarboxylate carrier), member 21	217593	3.44695	0.743021	6.62178	0	0	0	8.41691	12.1549	19.1589	0	0	0	8	12	28	0	0.155729	0	0	0	0.10116	0.142531	0.223496	3.49924e-06	3.14415e-05	MGI:MGI:2445059	4.6391	NA	NA
231	ENSMUSG00000025888	ENSMUSG00000025888	Casp1	caspase 1	12362	3.44359	0.251338	593.2	84.1666	75.6461	124.723	841.691	1173.96	1259.01	78	88	89	800	1159	1840	1.98786	22.4063	1.76989	1.63103	2.56266	17.6304	23.9919	25.5965	1.00075e-42	8.16766e-41	MGI:MGI:96544	13.701	04621;04623;05014	NOD-like receptor signaling pathway - Mus musculus (mouse);Cytosolic DNA-sensing pathway - Mus musculus (mouse);Amyotrophic lateral sclerosis (ALS) - Mus musculus (mouse)
232	ENSMUSG00000029875	ENSMUSG00000029875	Ccdc184	coiled-coil domain containing 184	239650	3.4386	0.704145	9.19241	1.07906	0	0	25.2507	19.2453	9.57943	1	0	0	24	19	14	0.00486165	0.239318	0.0145849	0	0	0.339966	0.252806	0.125182	1.04286e-06	1.0225e-05	MGI:MGI:2146066	4.88337	NA	NA
233	ENSMUSG00000052485	ENSMUSG00000052485	Tmem171	transmembrane protein 171	380863	3.43424	0.665546	18.8836	1.07906	2.57884	0	73.648	20.2582	15.7376	1	3	0	70	20	23	0.033651	0.978497	0.0292578	0.0716951	0	1.98911	0.533827	0.412554	2.46906e-07	2.62528e-06	MGI:MGI:2685751	5.16003	NA	NA
234	ENSMUSG00000050368	ENSMUSG00000050368	Hoxd10	homeobox D10	15430	3.43083	0.560104	23.8383	5.39529	0	2.80276	28.4071	49.6325	56.7923	5	0	2	27	49	83	0.0321955	0.520265	0.064067	0	0.0325195	0.336006	0.572782	0.652009	9.04847e-10	1.27817e-08	MGI:MGI:96202	6.12535	NA	NA
235	ENSMUSG00000047139	ENSMUSG00000047139	Cd24a	CD24a antigen	12484	3.4302	0.175038	1007.63	155.384	153.871	191.989	1628.67	2013.66	1902.2	144	179	137	1548	1988	2780	2.8982	31.3603	2.69798	2.7394	3.25721	28.1687	33.9798	31.9324	1.6426e-85	5.46365e-83	MGI:MGI:88323	19.5969	4640	Hematopoietic cell lineage - Mus musculus (mouse)
236	ENSMUSG00000046070	ENSMUSG00000046070	Igfals	insulin-like growth factor binding protein, acid labile subunit	16005	3.42991	0.742321	6.43456	0	0	0	17.8859	11.142	9.57943	0	0	0	17	11	14	0	0.188421	0	0	0	0.265677	0.161476	0.13811	3.82772e-06	3.42358e-05	MGI:MGI:107973	4.62052	NA	NA
237	ENSMUSG00000027843	ENSMUSG00000027843	Ptpn22	protein tyrosine phosphatase, non-receptor type 22 (lymphoid)	19260	3.41889	0.441552	48.1441	5.39529	9.45576	4.20414	125.202	59.7616	84.8463	5	11	3	119	59	124	0.0730699	1.00792	0.0616038	0.110702	0.0469038	1.42398	0.663159	0.936634	9.71767e-15	2.15488e-13	MGI:MGI:107170	7.7429	NA	NA
238	ENSMUSG00000032878	ENSMUSG00000032878	Ccdc85a	coiled-coil domain containing 85A	216613	3.41096	0.464153	37.4187	5.39529	5.15769	4.20414	101.003	54.6971	54.0553	5	6	3	96	54	79	0.0285786	0.398066	0.0312726	0.0306529	0.0238103	0.583156	0.308118	0.302923	2.00011e-13	3.95734e-12	MGI:MGI:2445069	7.34879	NA	NA
239	ENSMUSG00000039115	ENSMUSG00000039115	Itga9	integrin alpha 9	104099	3.41059	0.228893	304.902	50.7158	39.5423	61.6607	477.66	591.539	608.294	47	46	44	454	584	889	0.226469	2.4496	0.227423	0.181811	0.270171	2.13359	2.57797	2.63724	3.27638e-50	3.72641e-48	MGI:MGI:104756	14.9004	04510;04512;04514;04810;05410;05412;05414	Focal adhesion - Mus musculus (mouse);ECM-receptor interaction - Mus musculus (mouse);Cell adhesion molecules (CAMs) - Mus musculus (mouse);Regulation of actin cytoskeleton - Mus musculus (mouse);Hypertrophic cardiomyopathy (HCM) - Mus musculus (mouse);Ar
240	ENSMUSG00000030217	ENSMUSG00000030217	Art4	ADP-ribosyltransferase 4	109978	3.41008	0.544011	22.0173	1.07906	2.57884	4.20414	26.3028	44.568	53.3711	1	3	3	25	44	78	0.0326473	0.504916	0.0134956	0.0330703	0.0513761	0.32768	0.541717	0.645352	3.64782e-10	5.3904e-09	MGI:MGI:1202710	6.2684	NA	NA
241	ENSMUSG00000072941	ENSMUSG00000072941	Sod3	superoxide dismutase 3, extracellular	20657	3.40809	0.242004	3134.47	454.284	371.353	710.5	5498.35	6005.53	5766.81	421	432	507	5226	5929	8428	4.49495	49.641	4.00579	3.3575	6.12157	48.2941	51.4655	49.1633	4.8458e-45	4.4726e-43	MGI:MGI:103181	14.0828	NA	NA
242	ENSMUSG00000022512	ENSMUSG00000022512	Cldn1	claudin 1	12737	3.40578	0.329863	281.202	30.2136	71.348	26.6262	512.379	585.461	461.181	28	83	19	487	578	674	0.418131	4.92907	0.292921	0.709245	0.252229	4.94812	5.5163	4.32277	5.44035e-25	2.21497e-23	MGI:MGI:1276109	10.3249	04514;04530;04670;05160	Cell adhesion molecules (CAMs) - Mus musculus (mouse);Tight junction - Mus musculus (mouse);Leukocyte transendothelial migration - Mus musculus (mouse);Hepatitis C - Mus musculus (mouse)
243	ENSMUSG00000060924	ENSMUSG00000060924	Csmd1	CUB and Sushi multiple domains 1	94109	3.4029	0.535857	31.0938	1.07906	7.73653	1.40138	36.824	82.0456	57.4766	1	9	1	35	81	84	0.00768079	0.127252	0.00239517	0.0176078	0.00303939	0.0814186	0.176991	0.123346	2.14761e-10	3.23868e-09	MGI:MGI:2137383	6.3504	NA	NA
244	ENSMUSG00000034810	ENSMUSG00000034810	Scn7a	sodium channel, voltage-gated, type VII, alpha	20272	3.4016	0.551537	21.1991	3.23718	3.43846	0	26.3028	41.5293	52.6868	3	4	0	25	41	77	0.00967062	0.168022	0.0138873	0.0151246	0	0.112397	0.173145	0.218523	6.93841e-10	9.91225e-09	MGI:MGI:102965	6.16749	NA	NA
245	ENSMUSG00000024810	ENSMUSG00000024810	Il33	interleukin 33	77125	3.39903	0.234813	340.193	53.9529	60.173	53.2524	479.764	704.984	689.034	50	70	38	456	696	1007	0.691642	7.5449	0.667616	0.763451	0.643858	5.91345	8.47803	8.24323	1.7315e-47	1.82782e-45	MGI:MGI:1924375	14.4755	4623	Cytosolic DNA-sensing pathway - Mus musculus (mouse)
246	ENSMUSG00000096965	ENSMUSG00000096965	3300005D01Rik	RIKEN cDNA 3300005D01 gene	78512	3.39211	0.268246	511.786	70.1388	65.3307	116.315	1162.59	891.36	764.986	65	76	83	1105	880	1118	2.24143	24.7039	1.8807	1.79616	3.04743	31.0518	23.2283	19.8316	1.18456e-36	7.85062e-35	MGI:MGI:1925762	12.6455	NA	NA
247	ENSMUSG00000019359	ENSMUSG00000019359	Gdpd2	glycerophosphodiester phosphodiesterase domain containing 2	71584	3.38876	0.28924	522.533	73.376	120.346	56.0552	742.792	1036.21	1106.42	68	140	40	706	1023	1617	0.923544	10.3414	0.808204	1.35915	0.603283	8.14959	11.0922	11.7824	1.05463e-31	5.72065e-30	MGI:MGI:1918834	11.7161	NA	NA
248	ENSMUSG00000036570	ENSMUSG00000036570	Fxyd1	FXYD domain-containing ion transport regulator 1	56188	3.38672	0.700464	8.65876	0	0	1.40138	21.0423	19.2453	10.2637	0	0	1	20	19	15	0.0231745	0.839234	0	0	0.0695235	1.06422	0.949652	0.503831	1.33167e-06	1.28425e-05	MGI:MGI:1889273	4.83497	NA	NA
249	ENSMUSG00000048572	ENSMUSG00000048572	Tmem252	transmembrane protein 252	226040	3.38358	0.656024	9.81883	1.07906	0.859614	0	17.8859	19.2453	19.8431	1	1	0	17	19	29	0.00835558	0.237416	0.013797	0.0112697	0	0.2278	0.239149	0.245299	2.49998e-07	2.65495e-06	MGI:MGI:3583948	5.1577	NA	NA
250	ENSMUSG00000026344	ENSMUSG00000026344	Lypd1	Ly6/Plaur domain containing 1	72585	3.38319	0.439337	40.8929	5.39529	5.15769	7.0069	50.5015	97.2392	80.0566	5	6	5	48	96	117	0.0284571	0.360716	0.026275	0.0257543	0.033342	0.244981	0.460228	0.376938	1.3536e-14	2.96798e-13	MGI:MGI:1919835	7.70067	NA	NA
252	ENSMUSG00000009093	ENSMUSG00000009093	Gstt4	glutathione S-transferase, theta 4	75886	3.37865	0.743509	5.99641	0	0	0	10.5211	15.1936	10.2637	0	0	0	10	15	15	0	0.382819	0	0	0	0.342228	0.482189	0.32404	5.51453e-06	4.8366e-05	MGI:MGI:1923136	4.5442	NA	NA
253	ENSMUSG00000045573	ENSMUSG00000045573	Penk	preproenkephalin	18619	3.36643	0.750444	7.00964	0	0	0	15.7817	5.06454	21.2116	0	0	0	15	5	31	0	0.297994	0	0	0	0.34152	0.106931	0.445531	7.25994e-06	6.27073e-05	MGI:MGI:104629	4.48592	NA	NA
254	ENSMUSG00000052353	ENSMUSG00000052353	Cemip	cell migration inducing protein, hyaluronan binding	80982	3.36474	0.321231	4338.69	913.963	617.203	553.545	4357.85	9349.15	10240.4	847	718	395	4142	9230	14966	3.08063	34.4227	4.04601	2.80152	2.39436	19.2164	40.2229	43.8288	1.13107e-25	4.69166e-24	MGI:MGI:2443629	10.4745	NA	NA
255	ENSMUSG00000045007	ENSMUSG00000045007	Tubg2	tubulin, gamma 2	103768	3.36218	0.317164	139.433	14.0278	19.7711	35.0345	212.527	310.963	244.275	13	23	25	202	307	357	0.409989	4.4873	0.251761	0.36383	0.614375	3.7994	5.4239	4.23861	2.95521e-26	1.2645e-24	MGI:MGI:2144208	10.6008	NA	NA
256	ENSMUSG00000024678	ENSMUSG00000024678	Ms4a4d	membrane-spanning 4-domains, subfamily A, member 4D	66607	3.35177	0.26227	379.994	46.3995	56.7345	89.6883	828.013	660.416	598.714	43	66	64	787	652	875	1.33302	14.186	0.965392	1.21033	1.82333	17.1605	13.354	12.0435	2.12478e-37	1.41885e-35	MGI:MGI:1913857	12.7799	NA	NA
257	ENSMUSG00000042485	ENSMUSG00000042485	Mustn1	musculoskeletal, embryonic nuclear protein 1	66175	3.35125	0.26217	1748.53	233.077	218.342	430.224	3396.22	3164.33	3048.99	216	254	307	3228	3124	4456	7.82151	83.857	6.23378	5.98767	11.2431	90.4795	82.2503	78.8413	2.04733e-37	1.37233e-35	MGI:MGI:1913425	12.7827	NA	NA
258	ENSMUSG00000055782	ENSMUSG00000055782	Abcd2	ATP-binding cassette, sub-family D (ALD), member 2	26874	3.34149	0.284819	102.745	15.1068	18.0519	18.2179	167.286	186.375	211.432	14	21	13	159	184	309	0.0976167	1.04833	0.0860424	0.105422	0.101386	0.949076	1.03165	1.16427	8.74227e-32	4.77144e-30	MGI:MGI:1349467	11.7319	02010;04146	ABC transporters - Mus musculus (mouse);Peroxisome - Mus musculus (mouse)
259	ENSMUSG00000020542	ENSMUSG00000020542	Myocd	myocardin	214384	3.33811	0.71474	9.50536	0	0	1.40138	12.6254	33.426	9.57943	0	0	1	12	33	14	0.00280958	0.111463	0	0	0.00842874	0.077413	0.199966	0.0570102	3.00626e-06	2.73747e-05	MGI:MGI:2137495	4.67039	NA	NA
261	ENSMUSG00000049122	ENSMUSG00000049122	Frmd3	FERM domain containing 3	242506	3.33675	0.437482	37.5586	6.47435	8.59614	0	65.231	77.994	67.056	6	10	0	62	77	98	0.0387871	0.521632	0.0492771	0.0670841	0	0.494543	0.576916	0.493436	2.39956e-14	5.13996e-13	MGI:MGI:2442466	7.62717	NA	NA
262	ENSMUSG00000021055	ENSMUSG00000021055	Esr2	estrogen receptor 2 (beta)	13983	3.33425	0.603058	26.144	5.39529	2.57884	0	17.8859	53.6842	77.3196	5	3	0	17	53	113	0.0250922	0.451762	0.050518	0.0247585	0	0.166819	0.488518	0.699948	3.22258e-08	3.81537e-07	MGI:MGI:109392	5.52889	NA	NA
263	ENSMUSG00000055489	ENSMUSG00000055489	Ano5	anoctamin 5	233246	3.3339	0.664586	10.5617	0	0	2.80276	13.6775	24.3098	22.5801	0	0	2	13	24	33	0.00369125	0.0796332	0	0	0.0110738	0.0550907	0.0955334	0.0882755	5.26203e-07	5.37452e-06	MGI:MGI:3576659	5.0165	NA	NA
264	ENSMUSG00000000730	ENSMUSG00000000730	Dnmt3l	DNA (cytosine-5-)-methyltransferase 3-like	54427	3.33276	0.64351	13.0855	2.15812	0	1.40138	36.824	14.1807	23.9486	2	0	1	35	14	35	0.0203149	0.423965	0.0372868	0	0.0236578	0.633743	0.238113	0.400041	2.23037e-07	2.38153e-06	MGI:MGI:1859287	5.17903	00270;01100	Cysteine and methionine metabolism - Mus musculus (mouse);Metabolic pathways - Mus musculus (mouse)
265	ENSMUSG00000040855	ENSMUSG00000040855	Reps2	RALBP1 associated Eps domain containing protein 2	194590	3.32988	0.246153	232.506	43.1623	39.5423	36.4359	334.572	452.77	488.551	40	46	26	318	447	714	0.163117	1.70302	0.177034	0.166295	0.146022	1.36692	1.80481	1.93734	1.07301e-41	8.44471e-40	MGI:MGI:2663511	13.5277	NA	NA
266	ENSMUSG00000031497	ENSMUSG00000031497	Tnfsf13b	tumor necrosis factor (ligand) superfamily, member 13b	24099	3.32818	0.254801	183.494	37.7671	29.2269	26.6262	274.602	366.673	366.071	35	34	19	261	362	535	1.05779	11.1003	1.27838	1.01437	0.880631	9.25872	12.0623	11.98	5.43904e-39	3.89776e-37	MGI:MGI:1344376	13.0618	04060;04672;05323	Cytokine-cytokine receptor interaction - Mus musculus (mouse);Intestinal immune network for IgA production - Mus musculus (mouse);Rheumatoid arthritis - Mus musculus (mouse)
267	ENSMUSG00000028517	ENSMUSG00000028517	Plpp3	phospholipid phosphatase 3	67916	3.32722	0.21075	3691.57	722.969	521.786	685.275	5280.56	7282.81	7656.01	670	607	489	5019	7190	11189	6.40274	65.5693	7.20442	5.33138	6.67241	52.4156	70.5313	73.761	3.79062e-56	5.18022e-54	MGI:MGI:1915166	15.7875	00561;00564;00565;00600;01100;04666;04975	Glycerolipid metabolism - Mus musculus (mouse);Glycerophospholipid metabolism - Mus musculus (mouse);Ether lipid metabolism - Mus musculus (mouse);Sphingolipid metabolism - Mus musculus (mouse);Metabolic pathways - Mus musculus (mouse);Fc gamma R-mediated
268	ENSMUSG00000020679	ENSMUSG00000020679	Hnf1b	HNF1 homeobox B	21410	3.31785	0.748957	6.21552	0	0	0	10.5211	19.2453	7.52669	0	0	0	10	19	11	0	0.138619	0	0	0	0.119532	0.213328	0.0829982	9.42482e-06	7.96501e-05	MGI:MGI:98505	4.42997	4950	Maturity onset diabetes of the young - Mus musculus (mouse)
270	ENSMUSG00000030862	ENSMUSG00000030862	Cpxm2	carboxypeptidase X 2 (M14 family)	55987	3.31467	0.626189	11.2905	1.07906	1.71923	0	23.1465	21.2711	20.5273	1	2	0	22	21	30	0.0085249	0.19071	0.00971078	0.0158639	0	0.207489	0.186038	0.178602	1.20062e-07	1.32039e-06	MGI:MGI:1926006	5.2934	NA	NA
271	ENSMUSG00000021388	ENSMUSG00000021388	Aspn	asporin	66695	3.30884	0.22901	1241.42	186.677	287.971	173.771	1963.24	2346.91	2489.97	173	335	124	1866	2317	3639	2.91509	29.7164	2.50491	3.96203	2.27833	26.2408	30.6056	32.3027	2.56552e-47	2.69211e-45	MGI:MGI:1913945	14.4484	NA	NA
272	ENSMUSG00000028197	ENSMUSG00000028197	Col24a1	collagen, type XXIV, alpha 1	71355	3.30858	0.498076	41.6436	5.39529	9.45576	1.40138	42.0845	82.0456	109.479	5	11	1	40	81	160	0.02418	0.334207	0.0237773	0.042728	0.00603452	0.184745	0.351404	0.466471	3.07925e-11	4.97106e-10	MGI:MGI:1918605	6.64273	NA	NA
273	ENSMUSG00000096054	ENSMUSG00000096054	Syne1	spectrin repeat containing, nuclear envelope 1	64009	3.30319	0.615307	16.4437	1.07906	3.43846	0	17.8859	28.3614	47.8971	1	4	0	17	28	70	0.00692029	0.137796	0.00486513	0.0158957	0	0.0803271	0.124274	0.208787	7.94577e-08	8.99076e-07	MGI:MGI:1927152	5.36836	NA	NA
274	ENSMUSG00000041119	ENSMUSG00000041119	Pde9a	phosphodiesterase 9A	18585	3.29101	0.53305	21.3019	1.07906	5.15769	1.40138	29.4592	47.6067	43.1074	1	6	1	28	47	63	0.0393138	0.595994	0.0164495	0.0806179	0.0208739	0.447333	0.705311	0.635339	6.66153e-10	9.53989e-09	MGI:MGI:1277179	6.17392	230	Purine metabolism - Mus musculus (mouse)
275	ENSMUSG00000031111	ENSMUSG00000031111	Igsf1	immunoglobulin superfamily, member 1	209268	3.28166	0.708662	8.27493	0	0	1.40138	23.1465	16.2065	8.89518	0	0	1	22	16	13	0.00324999	0.112519	0	0	0.00974996	0.164171	0.112151	0.0612361	3.64288e-06	3.26821e-05	MGI:MGI:2147913	4.63078	NA	NA
276	ENSMUSG00000017897	ENSMUSG00000017897	Eya2	EYA transcriptional coactivator and phosphatase 2	14049	3.27022	0.749392	5.74173	0	0	0	15.7817	11.142	7.52669	0	0	0	15	11	11	0	0.144284	0	0	0	0.201164	0.138567	0.0931199	1.27807e-05	0.000105482	MGI:MGI:109341	4.36383	NA	NA
277	ENSMUSG00000060969	ENSMUSG00000060969	Irx1	Iroquois related homeobox 1 (Drosophila)	16371	3.26964	0.273525	353.079	57.1901	54.1557	75.6745	852.212	603.693	475.55	53	63	54	810	596	695	0.825392	8.38112	0.758669	0.73662	0.980888	11.2611	7.78308	6.09919	6.20886e-33	3.61241e-31	MGI:MGI:1197515	11.9537	NA	NA
278	ENSMUSG00000052477	ENSMUSG00000052477	C130026I21Rik	RIKEN cDNA C130026I21 gene	620078	3.26837	0.559018	16.9	1.07906	3.43846	1.40138	29.4592	26.3356	39.6862	1	4	1	28	26	58	0.0321795	0.502618	0.0174375	0.0569733	0.0221276	0.474201	0.413606	0.620046	5.01654e-09	6.50748e-08	MGI:MGI:3612702	5.84662	NA	NA
279	ENSMUSG00000021130	ENSMUSG00000021130	Galnt16	UDP-N-acetyl-alpha-D-galactosamine:polypeptide N-acetylgalactosaminyltransferase 16	108760	3.26331	0.269625	106.044	16.1859	22.35	16.8166	188.328	193.466	199.115	15	26	12	179	191	291	0.148654	1.52077	0.129981	0.18403	0.131953	1.50647	1.50991	1.54594	1.01653e-33	6.11618e-32	MGI:MGI:1917754	12.1031	00512;01100	Mucin type O-Glycan biosynthesis - Mus musculus (mouse);Metabolic pathways - Mus musculus (mouse)
280	ENSMUSG00000031342	ENSMUSG00000031342	Gpm6b	glycoprotein m6b	14758	3.26055	0.266117	157.502	29.1346	30.0865	23.8235	228.309	331.221	302.436	27	35	17	217	327	442	0.183392	1.85397	0.192516	0.203843	0.153816	1.50273	2.12705	1.93213	1.63308e-34	1.01372e-32	MGI:MGI:107672	12.2523	NA	NA
281	ENSMUSG00000021536	ENSMUSG00000021536	Adcy2	adenylate cyclase 2	210044	3.25962	0.709279	7.71271	1.07906	0	0	22.0944	12.1549	10.9479	1	0	0	21	12	16	0.00268886	0.110652	0.00806657	0	0	0.164523	0.0883077	0.0791261	4.31343e-06	3.83467e-05	MGI:MGI:99676	4.59568	00230;04020;04062;04114;04270;04540;04912;04914;04916;04970;04971;04972;04976;05414	Purine metabolism - Mus musculus (mouse);Calcium signaling pathway - Mus musculus (mouse);Chemokine signaling pathway - Mus musculus (mouse);Oocyte meiosis - Mus musculus (mouse);Vascular smooth muscle contraction - Mus musculus (mouse);Gap junction - Mus
282	ENSMUSG00000027859	ENSMUSG00000027859	Ngf	nerve growth factor	18049	3.25944	0.274276	178.535	30.2136	24.0692	42.0414	395.595	277.537	301.752	28	28	30	376	274	441	0.848396	8.44686	0.801275	0.654497	1.08942	10.4503	7.15324	7.737	1.43713e-32	8.2257e-31	MGI:MGI:97321	11.8838	04010;04210;04722	MAPK signaling pathway - Mus musculus (mouse);Apoptosis - Mus musculus (mouse);Neurotrophin signaling pathway - Mus musculus (mouse)
283	ENSMUSG00000042401	ENSMUSG00000042401	Crtac1	cartilage acidic protein 1	72832	3.25725	0.748879	5.50507	0	0	0	13.6775	11.142	8.21094	0	0	0	13	11	12	0	0.129926	0	0	0	0.163945	0.130304	0.0955275	1.36449e-05	0.000112091	MGI:MGI:1920082	4.3495	NA	NA
284	ENSMUSG00000063434	ENSMUSG00000063434	Sorcs3	sortilin-related VPS10 domain containing receptor 3	66673	3.25476	0.751554	5.93266	0	0	0	10.5211	18.2324	6.84245	0	0	0	10	18	10	0	0.0648417	0	0	0	0.0585567	0.0990053	0.0369631	1.48636e-05	0.00012131	MGI:MGI:1913923	4.3307	NA	NA
285	ENSMUSG00000073565	ENSMUSG00000073565	Prr16	proline rich 16	71373	3.2528	0.284272	96.1128	14.0278	15.4731	22.4221	163.078	176.246	185.43	13	18	16	155	174	271	0.244408	2.42044	0.198556	0.224563	0.310105	2.29927	2.42447	2.53758	2.56158e-30	1.29023e-28	MGI:MGI:1918623	11.4426	NA	NA
286	ENSMUSG00000027797	ENSMUSG00000027797	Dclk1	doublecortin-like kinase 1	13175	3.24849	0.193371	3033.25	542.766	654.167	477.871	4533.56	6070.36	5920.77	503	761	341	4309	5993	8653	2.24712	21.5824	2.1774	2.6908	1.87316	18.1162	23.667	22.964	2.47331e-63	4.15257e-61	MGI:MGI:1330861	16.7992	NA	NA
287	ENSMUSG00000027656	ENSMUSG00000027656	Wisp2	WNT1 inducible signaling pathway protein 2	22403	3.24144	0.277776	4231.48	702.467	472.788	1093.08	7835.09	7973.62	7311.84	651	550	780	7447	7872	10686	13.7668	138.096	12.8641	8.87743	19.5588	142.922	141.91	129.457	1.83068e-31	9.83937e-30	MGI:MGI:1328326	11.6692	NA	NA
288	ENSMUSG00000024818	ENSMUSG00000024818	Slc25a45	solute carrier family 25, member 45	107375	3.23976	0.299032	79.4818	15.1068	12.0346	15.4152	150.452	134.717	149.165	14	14	11	143	133	218	0.171624	1.71592	0.182977	0.149459	0.182436	1.81519	1.5858	1.74677	2.37104e-27	1.05287e-25	MGI:MGI:2147731	10.8342	NA	NA
289	ENSMUSG00000006344	ENSMUSG00000006344	Ggt5	gamma-glutamyltransferase 5	23887	3.21943	0.149285	744.297	140.278	135.819	149.948	1298.31	1416.05	1325.38	130	158	107	1234	1398	1937	1.08065	10.021	1.06741	1.05967	1.11486	9.84063	10.4719	9.75055	3.77309e-103	2.07862e-100	MGI:MGI:1346063	21.5657	00430;00460;00480;00590;01100	Taurine and hypotaurine metabolism - Mus musculus (mouse);Cyanoamino acid metabolism - Mus musculus (mouse);Glutathione metabolism - Mus musculus (mouse);Arachidonic acid metabolism - Mus musculus (mouse);Metabolic pathways - Mus musculus (mouse)
291	ENSMUSG00000015476	ENSMUSG00000015476	Prrt1	proline-rich transmembrane protein 1	260297	3.21562	0.462092	25.5935	3.23718	4.29807	4.20414	48.3972	49.6325	43.7917	3	5	3	46	49	64	0.0635651	0.750657	0.0525283	0.0715103	0.0666566	0.782257	0.782703	0.68701	3.43131e-12	6.01896e-11	MGI:MGI:1932118	6.95882	NA	NA
292	ENSMUSG00000020577	ENSMUSG00000020577	Tspan13	tetraspanin 13	66109	3.20822	0.334125	62.303	11.8696	12.0346	8.40828	98.8987	125.601	117.006	11	14	6	94	124	171	0.176108	1.81242	0.193401	0.201058	0.133865	1.60514	1.98892	1.84321	7.85014e-22	2.73498e-20	MGI:MGI:1913359	9.60188	NA	NA
293	ENSMUSG00000029636	ENSMUSG00000029636	Wasf3	WAS protein family, member 3	245880	3.20407	0.345323	242.954	52.8739	42.1211	32.2317	239.882	545.958	544.659	49	49	23	228	539	796	0.335288	3.40694	0.416946	0.34057	0.248348	1.88425	4.18409	4.15248	1.71922e-20	5.54078e-19	MGI:MGI:2658986	9.27847	04520;04666	Adherens junction - Mus musculus (mouse);Fc gamma R-mediated phagocytosis - Mus musculus (mouse)
294	ENSMUSG00000022371	ENSMUSG00000022371	Col14a1	collagen, type XIV, alpha 1	12818	3.19992	0.268665	2652.77	515.79	560.469	388.182	3079.54	5680.39	5692.23	478	652	277	2927	5608	8319	2.38848	22.8998	2.51461	2.80167	1.84915	14.955	26.9141	26.8303	1.0439e-32	6.03374e-31	MGI:MGI:1341272	11.9105	4974	Protein digestion and absorption - Mus musculus (mouse)
295	ENSMUSG00000031980	ENSMUSG00000031980	Agt	angiotensinogen (serpin peptidase inhibitor, clade A, member 8)	11606	3.1979	0.643251	10.5023	0	2.57884	0	18.938	18.2324	23.2643	0	3	0	18	18	34	0.0146727	0.327813	0	0.044018	0	0.314032	0.294974	0.374431	6.64496e-07	6.69777e-06	MGI:MGI:87963	4.97146	4614	Renin-angiotensin system - Mus musculus (mouse)
296	ENSMUSG00000040420	ENSMUSG00000040420	Cdh18	cadherin 18	320865	3.19675	0.316533	205.268	29.1346	50.7172	29.429	254.612	405.163	462.549	27	59	21	242	400	676	0.420233	4.18573	0.334236	0.59658	0.329882	2.90954	4.5173	5.13036	5.56703e-24	2.13815e-22	MGI:MGI:1344366	10.0992	NA	NA
297	ENSMUSG00000025665	ENSMUSG00000025665	Rps6ka6	ribosomal protein S6 kinase polypeptide 6	67071	3.19461	0.604801	12.4675	3.23718	0.859614	0	22.0944	23.2969	25.3171	3	1	0	21	23	37	0.0103638	0.173947	0.0244376	0.00665372	0	0.166141	0.170921	0.184778	1.2772e-07	1.40198e-06	MGI:MGI:1914321	5.28209	04010;04114;04150;04720;04722;04914	MAPK signaling pathway - Mus musculus (mouse);Oocyte meiosis - Mus musculus (mouse);mTOR signaling pathway - Mus musculus (mouse);Long-term potentiation - Mus musculus (mouse);Neurotrophin signaling pathway - Mus musculus (mouse);Progesterone-mediated ooc
299	ENSMUSG00000041559	ENSMUSG00000041559	Fmod	fibromodulin	14264	3.18882	0.24346	13636	2203.44	2820.39	2657.02	16458.2	28858.8	28818.3	2042	3281	1896	15643	28491	42117	25.868	243.169	22.2318	29.1778	26.1943	165.409	282.98	281.117	3.3839e-39	2.44487e-37	MGI:MGI:1328364	13.0979	NA	NA
300	ENSMUSG00000097622	ENSMUSG00000097622	A330033J07Rik	RIKEN cDNA A330033J07 gene	320614	3.18796	0.598253	12.3524	2.15812	0.859614	1.40138	22.0944	22.284	25.3171	2	1	1	21	22	37	0.0164284	0.253916	0.0241252	0.00985298	0.015307	0.246025	0.242099	0.273624	9.88728e-08	1.1021e-06	MGI:MGI:2444369	5.32878	NA	NA
301	ENSMUSG00000068122	ENSMUSG00000068122	Agtr2	angiotensin II receptor, type 2	11609	3.18275	0.673347	9.05869	0	0.859614	1.40138	24.1986	12.1549	15.7376	0	1	1	23	12	23	0.00719368	0.163431	0	0.00845142	0.0131296	0.231127	0.11327	0.145896	2.28126e-06	2.11711e-05	MGI:MGI:87966	4.72676	04080;04614	Neuroactive ligand-receptor interaction - Mus musculus (mouse);Renin-angiotensin system - Mus musculus (mouse)
302	ENSMUSG00000085316	ENSMUSG00000085316	D330050G23Rik	RIKEN cDNA D330050G23 gene	320975	3.1802	0.436158	31.134	6.47435	3.43846	5.60552	66.2832	53.6842	51.3184	6	4	4	63	53	75	0.0949731	1.02977	0.119187	0.0649029	0.100829	1.21545	0.960467	0.913377	3.06764e-13	5.94279e-12	MGI:MGI:2445155	7.29139	NA	NA
303	ENSMUSG00000032359	ENSMUSG00000032359	Ctsh	cathepsin H	13036	3.18007	0.300609	198.961	26.9765	24.9288	60.2593	353.51	356.544	371.545	25	29	43	336	352	543	0.426217	4.04677	0.309591	0.293341	0.675719	4.04117	3.97667	4.12248	3.73968e-26	1.58478e-24	MGI:MGI:107285	10.5787	4142	Lysosome - Mus musculus (mouse)
304	ENSMUSG00000005338	ENSMUSG00000005338	Cadm3	cell adhesion molecule 3	94332	3.17999	0.29125	82.809	14.0278	17.1923	14.0138	144.14	161.052	146.428	13	20	10	137	159	214	0.114415	1.11433	0.106177	0.133426	0.103642	1.08674	1.18471	1.07154	9.41086e-28	4.26489e-26	MGI:MGI:2137858	10.9184	4514	Cell adhesion molecules (CAMs) - Mus musculus (mouse)
305	ENSMUSG00000024747	ENSMUSG00000024747	Aldh1a7	aldehyde dehydrogenase family 1, subfamily A7	26358	3.17332	0.27758	104.144	20.5021	17.1923	21.0207	214.631	168.143	183.378	19	20	15	204	166	268	0.297981	2.81629	0.31239	0.268596	0.312957	3.25756	2.48989	2.7014	2.89071e-30	1.44774e-28	MGI:MGI:1347050	11.4321	00830;01100	Retinol metabolism - Mus musculus (mouse);Metabolic pathways - Mus musculus (mouse)
306	ENSMUSG00000034463	ENSMUSG00000034463	Scara3	scavenger receptor class A, member 3	219151	3.17303	0.140812	2854	495.288	605.169	580.171	5213.22	5330.94	4899.19	459	704	414	4955	5263	7160	5.18551	46.5658	4.57899	5.73662	5.24091	48.0087	47.8982	43.7906	1.93196e-112	1.26143e-109	MGI:MGI:2444418	22.5339	NA	NA
307	ENSMUSG00000027559	ENSMUSG00000027559	Car3	carbonic anhydrase 3	12350	3.17007	0.668963	8.91383	1.07906	0	1.40138	12.6254	21.2711	17.1061	1	0	1	12	21	25	0.0170478	0.346666	0.0225404	0	0.0286029	0.262701	0.431826	0.345471	2.15007e-06	2.00336e-05	MGI:MGI:88270	4.73878	910	Nitrogen metabolism - Mus musculus (mouse)
308	ENSMUSG00000023959	ENSMUSG00000023959	Clic5	chloride intracellular channel 5	224796	3.16966	0.312281	420.782	89.5619	73.0672	68.6676	431.367	886.295	975.733	83	85	49	410	875	1426	0.413964	3.99419	0.480302	0.401773	0.359817	2.3043	4.61926	5.05902	3.31282e-24	1.28638e-22	MGI:MGI:1917912	10.15	NA	NA
309	ENSMUSG00000020077	ENSMUSG00000020077	Srgn	serglycin	19073	3.16579	0.233702	326.217	56.111	61.8922	70.069	454.513	648.261	666.454	52	72	50	432	640	974	1.1425	10.4938	1.02279	1.15675	1.24796	8.25248	11.4839	11.745	8.33835e-42	6.62148e-40	MGI:MGI:97756	13.5462	NA	NA
310	ENSMUSG00000037709	ENSMUSG00000037709	Fam13a	family with sequence similarity 13, member A	58909	3.1625	0.334191	97.3205	15.1068	24.0692	12.6124	128.358	200.556	203.221	14	28	9	122	198	297	0.0945032	0.941679	0.0821909	0.13427	0.0670482	0.695624	1.06045	1.06896	2.98791e-21	1.01296e-19	MGI:MGI:1889842	9.46315	NA	NA
311	ENSMUSG00000079654	ENSMUSG00000079654	Prrt4	proline-rich transmembrane protein 4	101359	3.15934	0.465741	26.9505	6.47435	3.43846	2.80276	59.9705	46.5938	42.4232	6	4	2	57	46	62	0.0391872	0.449243	0.0597508	0.0325371	0.0252739	0.551298	0.417906	0.378525	1.17312e-11	1.96961e-10	MGI:MGI:2141677	6.78348	NA	NA
312	ENSMUSG00000048794	ENSMUSG00000048794	Cfap100	cilia and flagella associated protein 100	243538	3.14411	0.395665	58.9985	5.39529	8.59614	18.2179	81.0128	109.394	131.375	5	10	13	77	108	192	0.1229	1.20569	0.0621447	0.101522	0.205035	0.929489	1.22458	1.46301	1.92015e-15	4.47164e-14	MGI:MGI:2141635	7.9464	NA	NA
313	ENSMUSG00000037206	ENSMUSG00000037206	Islr	immunoglobulin superfamily containing leucine-rich repeat	26968	3.14112	0.179534	948.196	155.384	192.554	217.214	1770.71	1815.13	1538.18	144	224	155	1683	1792	2248	2.66363	23.6403	2.19741	2.79205	3.00144	24.9432	24.9468	21.0308	1.5362e-68	2.976e-66	MGI:MGI:1349645	17.496	NA	NA
314	ENSMUSG00000022203	ENSMUSG00000022203	Efs	embryonal Fyn-associated substrate	13644	3.13884	0.266979	232.24	38.8461	35.2442	61.6607	340.885	495.312	421.495	36	41	44	324	489	616	0.397372	3.6097	0.342442	0.318562	0.531112	2.99329	4.24348	3.59233	6.51034e-32	3.57541e-30	MGI:MGI:105311	11.7569	NA	NA
315	ENSMUSG00000090231	ENSMUSG00000090231	Cfb	complement factor B	14962	3.12986	0.602536	14.8839	3.23718	0.859614	1.40138	32.6155	35.4518	15.7376	3	1	1	31	35	23	0.0209325	0.313376	0.0370429	0.0100858	0.0156687	0.371761	0.394258	0.174109	2.05301e-07	2.20283e-06	MGI:MGI:105975	5.19447	04610;05150	Complement and coagulation cascades - Mus musculus (mouse);Staphylococcus aureus infection - Mus musculus (mouse)
316	ENSMUSG00000057098	ENSMUSG00000057098	Ebf1	early B cell factor 1	13591	3.12369	0.149734	3395.31	662.542	728.093	667.057	5312.12	6385.38	6616.65	614	847	476	5049	6304	9670	3.61563	31.3939	3.48713	3.92925	3.43049	27.85	32.6622	33.6696	1.19661e-96	5.40898e-94	MGI:MGI:95275	20.8616	NA	NA
317	ENSMUSG00000032726	ENSMUSG00000032726	Bmp8a	bone morphogenetic protein 8a	12163	3.11932	0.393076	81.0384	19.4231	10.3154	14.0138	84.1691	172.194	186.115	18	12	10	80	170	272	0.190634	1.88104	0.254233	0.138442	0.179229	1.09741	2.19047	2.35526	2.09348e-15	4.83694e-14	MGI:MGI:104515	7.93568	04340;04350	Hedgehog signaling pathway - Mus musculus (mouse);TGF-beta signaling pathway - Mus musculus (mouse)
318	ENSMUSG00000031554	ENSMUSG00000031554	Adam5	a disintegrin and metallopeptidase domain 5	11499	3.11518	0.22293	205.63	34.5299	37.823	51.8511	344.041	370.725	394.809	32	44	37	327	366	577	0.466103	4.07809	0.389461	0.437415	0.571433	3.86528	4.06372	4.30528	2.25296e-44	2.01611e-42	MGI:MGI:104730	13.9738	NA	NA
319	ENSMUSG00000025739	ENSMUSG00000025739	Gng13	guanine nucleotide binding protein (G protein), gamma 13	64337	3.11292	0.476478	24.2687	3.23718	4.29807	4.20414	54.7099	41.5293	37.6335	3	5	3	52	41	55	0.171511	1.91536	0.141732	0.192949	0.179852	2.38598	1.76709	1.59301	6.43889e-11	1.01895e-09	MGI:MGI:1925616	6.53318	04062;04742	Chemokine signaling pathway - Mus musculus (mouse);Taste transduction - Mus musculus (mouse)
320	ENSMUSG00000048330	ENSMUSG00000048330	Ric3	RIC3 acetylcholine receptor chaperone	320360	3.10602	0.55604	17.3641	1.07906	3.43846	2.80276	21.0423	35.4518	40.3704	1	4	2	20	35	59	0.0145908	0.18766	0.00643218	0.0210157	0.0163244	0.124942	0.205378	0.23266	2.32403e-08	2.7947e-07	MGI:MGI:2443887	5.58597	NA	NA
321	ENSMUSG00000054203	ENSMUSG00000054203	Ifi205	interferon activated gene 205	226695	3.10023	0.200011	227.887	47.4786	44.6999	46.2455	407.168	389.97	431.758	44	52	33	387	385	631	0.900981	7.81952	0.9266	0.894477	0.881867	7.91534	7.39655	8.14667	3.45102e-54	4.40855e-52	MGI:MGI:101847	15.5003	NA	NA
322	ENSMUSG00000036006	ENSMUSG00000036006	Fam65b	family with sequence similarity 65, member B	193385	3.09975	0.257115	124.278	25.8974	29.2269	16.8166	216.735	238.034	218.958	24	34	12	206	235	320	0.135275	1.23291	0.145371	0.168218	0.0922352	1.21186	1.29856	1.1883	1.80561e-33	1.07176e-31	MGI:MGI:2444879	12.0559	NA	NA
323	ENSMUSG00000022037	ENSMUSG00000022037	Clu	clusterin	12759	3.09195	0.214719	1402.94	247.104	341.267	260.657	1981.13	2836.14	2751.35	229	397	186	1883	2800	4021	4.93491	42.8175	4.29528	6.08237	4.42708	34.3024	47.9118	46.2382	5.17683e-47	5.30594e-45	MGI:MGI:88423	14.4	NA	NA
324	ENSMUSG00000024867	ENSMUSG00000024867	Pip5k1b	phosphatidylinositol-4-phosphate 5-kinase, type 1 beta	18719	3.08893	0.564998	14.8653	1.07906	3.43846	1.40138	22.0944	30.3873	30.791	1	4	1	21	30	45	0.0243629	0.331596	0.0132018	0.0431341	0.0167527	0.269261	0.361313	0.364215	4.57331e-08	5.32515e-07	MGI:MGI:107930	5.46715	00562;01100;04070;04144;04666;04810	Inositol phosphate metabolism - Mus musculus (mouse);Metabolic pathways - Mus musculus (mouse);Phosphatidylinositol signaling system - Mus musculus (mouse);Endocytosis - Mus musculus (mouse);Fc gamma R-mediated phagocytosis - Mus musculus (mouse);Regulati
325	ENSMUSG00000090098	ENSMUSG00000090098	Alms1-ps2	Alstrom syndrome 1, pseudogene 2	623273	3.08766	0.677658	8.85595	0	0	2.80276	11.5733	18.2324	20.5273	0	0	2	11	18	30	0.0125486	0.224956	0	0	0.0376459	0.158471	0.243579	0.272817	5.20437e-06	4.58052e-05	MGI:MGI:3779593	4.55638	NA	NA
326	ENSMUSG00000048120	ENSMUSG00000048120	Entpd1	ectonucleoside triphosphate diphosphohydrolase 1	12495	3.08451	0.406464	76.4471	23.7393	13.7538	2.80276	112.576	158.014	147.797	22	16	2	107	156	216	0.10088	1.01575	0.177044	0.105173	0.0204239	0.836299	1.14528	1.06567	3.23313e-14	6.86709e-13	MGI:MGI:102805	7.58863	00230;00240	Purine metabolism - Mus musculus (mouse);Pyrimidine metabolism - Mus musculus (mouse)
327	ENSMUSG00000033882	ENSMUSG00000033882	Rbm46	RNA binding motif protein 46	633285	3.07389	0.329793	153.585	28.0555	38.6826	21.0207	184.12	287.666	361.965	26	45	15	175	284	529	0.437875	4.03319	0.417577	0.590341	0.305706	2.72974	4.16112	5.20871	1.15627e-20	3.81006e-19	MGI:MGI:3645057	9.32065	NA	NA
328	ENSMUSG00000003949	ENSMUSG00000003949	Hlf	hepatic leukemia factor	217082	3.06893	0.447998	31.3602	6.47435	8.59614	0	58.9184	58.7487	55.4238	6	10	0	56	58	81	0.0284338	0.314998	0.0361237	0.0491776	0	0.327452	0.318565	0.298976	7.36813e-12	1.255e-10	MGI:MGI:96108	6.85033	NA	NA
329	ENSMUSG00000054162	ENSMUSG00000054162	Spock3	sparc/osteonectin, cwcv and kazal-like domains proteoglycan 3	72902	3.06881	0.678568	8.50387	1.07906	0	1.40138	10.5211	22.284	15.7376	1	0	1	10	22	23	0.00802592	0.155226	0.0106118	0	0.013466	0.103064	0.21298	0.149633	6.112e-06	5.33937e-05	MGI:MGI:1920152	4.52248	NA	NA
330	ENSMUSG00000002985	ENSMUSG00000002985	Apoe	apolipoprotein E	11816	3.06013	0.222392	1512.31	225.523	386.826	319.515	2605.03	3057.97	2479.02	209	450	228	2476	3019	3623	7.07382	60.2908	5.12221	9.00844	7.0908	58.936	67.4998	54.4365	4.42946e-43	3.66605e-41	MGI:MGI:88057	13.7601	5010	Alzheimer's disease - Mus musculus (mouse)
331	ENSMUSG00000033066	ENSMUSG00000033066	Gas7	growth arrest specific 7	14457	3.05909	0.130511	1474.73	315.085	299.146	322.317	2501.93	2708.52	2701.4	292	348	230	2378	2674	3948	1.3909	11.4869	1.40353	1.3663	1.40287	11.1012	11.7254	11.6339	1.70065e-121	1.42765e-118	MGI:MGI:1202388	23.4393	NA	NA
332	ENSMUSG00000030200	ENSMUSG00000030200	Bcl2l14	BCL2-like 14 (apoptosis facilitator)	66813	3.05811	0.682953	7.84639	0	1.71923	0	14.7296	12.1549	18.4746	0	2	0	14	12	27	0.00824669	0.207462	0	0.0247401	0	0.205917	0.165789	0.25068	7.54239e-06	6.50043e-05	MGI:MGI:1914063	4.47778	NA	NA
333	ENSMUSG00000030004	ENSMUSG00000030004	Nat8	N-acetyltransferase 8 (GCN5-related)	68396	3.0568	0.758594	4.95287	0	0	0	6.31268	15.1936	8.21094	0	0	0	6	15	12	0	0.270904	0	0	0	0.176264	0.413918	0.222529	5.58812e-05	0.000410642	MGI:MGI:1915646	4.02956	NA	NA
334	ENSMUSG00000006154	ENSMUSG00000006154	Eps8l1	EPS8-like 1	67425	3.05642	0.598059	13.565	0	2.57884	2.80276	21.0423	34.4389	20.5273	0	3	2	20	34	30	0.0179082	0.247113	0	0.0263913	0.0273333	0.2092	0.334057	0.198082	3.21197e-07	3.35648e-06	MGI:MGI:1914675	5.11056	NA	NA
335	ENSMUSG00000015568	ENSMUSG00000015568	Lpl	lipoprotein lipase	16956	3.0556	0.147292	35555.9	7556.65	7792.4	7162.45	54429	68149.5	68245.2	7003	9065	5111	51733	67281	99738	57.4893	475.391	57.8081	61.1221	53.5377	414.754	506.67	504.749	1.35591e-95	5.97586e-93	MGI:MGI:96820	20.7452	00561;03320;05010	Glycerolipid metabolism - Mus musculus (mouse);PPAR signaling pathway - Mus musculus (mouse);Alzheimer's disease - Mus musculus (mouse)
336	ENSMUSG00000025197	ENSMUSG00000025197	Cyp2c44	cytochrome P450, family 2, subfamily c, polypeptide 44	226143	3.05433	0.4044	39.0194	5.39529	7.73653	8.40828	76.8043	81.0327	54.7396	5	9	6	73	80	80	0.115102	1.11226	0.0864774	0.127146	0.131684	1.22624	1.26227	0.848269	4.26217e-14	8.92372e-13	MGI:MGI:1888897	7.55273	00590;00591;00830;00980;00982;01100	Arachidonic acid metabolism - Mus musculus (mouse);Linoleic acid metabolism - Mus musculus (mouse);Retinol metabolism - Mus musculus (mouse);Metabolism of xenobiotics by cytochrome P450 - Mus musculus (mouse);Drug metabolism - cytochrome P450 - Mus muscul
337	ENSMUSG00000030351	ENSMUSG00000030351	Tspan11	tetraspanin 11	68498	3.05317	0.759051	5.01168	0	0	0	15.7817	6.07745	8.21094	0	0	0	15	6	12	0	0.0731333	0	0	0	0.116658	0.0438312	0.0589109	5.7621e-05	0.000421844	MGI:MGI:1915748	4.02235	NA	NA
338	ENSMUSG00000051375	ENSMUSG00000051375	Pcdh1	protocadherin 1	75599	3.05034	0.191937	845.992	198.547	135.819	198.996	1516.1	1590.27	1436.23	184	158	142	1441	1570	2099	1.03139	8.6121	1.15423	0.809579	1.13035	8.77928	8.98471	8.07233	7.15792e-57	1.01764e-54	MGI:MGI:104692	15.8924	NA	NA
339	ENSMUSG00000043639	ENSMUSG00000043639	Rbm20	RNA binding motif protein 20	73713	3.04658	0.656088	10.2327	1.07906	0.859614	1.40138	9.46902	25.3227	23.2643	1	1	1	9	25	34	0.00530031	0.0899921	0.00515296	0.00420904	0.00653892	0.0450421	0.117524	0.10741	3.42472e-06	3.08821e-05	MGI:MGI:1920963	4.64355	NA	NA
341	ENSMUSG00000044177	ENSMUSG00000044177	Wfikkn2	WAP, follistatin/kazal, immunoglobulin, kunitz and netrin domain containing 2	278507	3.03975	0.537895	16.1769	4.31623	1.71923	1.40138	29.4592	29.3743	30.791	4	2	1	28	29	45	0.0222288	0.261617	0.0386443	0.0157827	0.0122595	0.262726	0.255595	0.266532	1.59324e-08	1.96689e-07	MGI:MGI:2669209	5.65121	NA	NA
342	ENSMUSG00000052221	ENSMUSG00000052221	Ppp1r36	protein phosphatase 1, regulatory subunit 36	210762	3.0291	0.646157	9.80181	1.07906	0.859614	1.40138	25.2507	17.2194	13.0006	1	1	1	24	17	19	0.0243482	0.398203	0.0236713	0.0193352	0.030038	0.551763	0.367113	0.275732	2.76057e-06	2.52942e-05	MGI:MGI:2684916	4.68787	NA	NA
343	ENSMUSG00000026979	ENSMUSG00000026979	Psd4	pleckstrin and Sec7 domain containing 4	215632	3.02874	0.554453	27.703	2.15812	9.45576	0	50.5015	69.8907	34.2122	2	11	0	48	69	50	0.0226435	0.289036	0.0123679	0.0555627	0	0.288287	0.389262	0.189559	4.69263e-08	5.4497e-07	MGI:MGI:2674093	5.46258	4144	Endocytosis - Mus musculus (mouse)
344	ENSMUSG00000026532	ENSMUSG00000026532	Spta1	spectrin alpha, erythrocytic 1	20739	3.02777	0.270043	157.362	41.0042	32.6653	22.4221	230.413	298.808	318.858	38	38	16	219	295	466	0.120343	1.03383	0.153557	0.125428	0.0820453	0.859504	1.08752	1.15447	3.55415e-29	1.698e-27	MGI:MGI:98385	11.2122	NA	NA
345	ENSMUSG00000048424	ENSMUSG00000048424	Ranbp3l	RAN binding protein 3-like	223332	3.02563	0.758912	4.62421	0	0	0	6.31268	9.11618	12.3164	0	0	0	6	9	18	0	0.0940993	0	0	0	0.0656099	0.0924421	0.124246	6.69695e-05	0.000483854	MGI:MGI:2444654	3.9868	NA	NA
346	ENSMUSG00000038071	ENSMUSG00000038071	Npy6r	neuropeptide Y receptor Y6	18169	3.02332	0.628369	11.7565	4.31623	0	0	19.9902	22.284	23.9486	4	0	0	19	22	35	0.0176436	0.26457	0.0529308	0	0	0.244186	0.265583	0.28394	1.4989e-06	1.4322e-05	MGI:MGI:1098590	4.81138	4080	Neuroactive ligand-receptor interaction - Mus musculus (mouse)
348	ENSMUSG00000029814	ENSMUSG00000029814	Igf2bp3	insulin-like growth factor 2 mRNA binding protein 3	140488	3.01591	0.187314	288.267	61.5063	65.3307	57.4566	479.764	527.725	537.816	57	76	41	456	521	786	0.445993	3.64928	0.445717	0.485427	0.406834	3.46313	3.71664	3.76806	2.51603e-58	3.69626e-56	MGI:MGI:1890359	16.1009	NA	NA
349	ENSMUSG00000047108	ENSMUSG00000047108	Dnajb7	DnaJ heat shock protein family (Hsp40) member B7	57755	3.00912	0.76009	4.67245	0	0	0	5.26057	11.142	11.6322	0	0	0	5	11	17	0	0.241668	0	0	0	0.139084	0.287416	0.298503	7.52961e-05	0.000537189	MGI:MGI:1914012	3.9589	NA	NA
350	ENSMUSG00000030772	ENSMUSG00000030772	Dkk3	dickkopf WNT signaling pathway inhibitor 3	50781	3.00756	0.208796	4790.79	1024.03	1094.29	951.537	6269.55	10031.8	9373.47	949	1273	679	5959	9904	13699	9.6142	78.3225	9.6026	10.5215	8.7185	58.5619	91.4244	84.9811	4.86171e-47	5.01212e-45	MGI:MGI:1354952	14.4043	NA	NA
352	ENSMUSG00000042360	ENSMUSG00000042360	4930433N12Rik	RIKEN cDNA 4930433N12 gene	114673	2.99909	0.762583	5.01253	0	0	0	4.20845	10.1291	15.7376	0	0	0	4	10	23	0	0.254935	0	0	0	0.109604	0.257381	0.39782	8.39606e-05	0.000590639	MGI:MGI:2149746	3.9328	NA	NA
353	ENSMUSG00000038168	ENSMUSG00000038168	P3h2	prolyl 3-hydroxylase 2	210530	2.98969	0.303977	87.6312	21.5812	21.4904	9.80966	143.087	179.285	150.534	20	25	7	136	177	220	0.170042	1.47764	0.206935	0.211285	0.0919074	1.36666	1.67073	1.39552	7.93617e-23	2.89761e-21	MGI:MGI:2146663	9.83526	NA	NA
354	ENSMUSG00000063727	ENSMUSG00000063727	Tnfrsf11b	tumor necrosis factor receptor superfamily, member 11b (osteoprotegerin)	18383	2.98603	0.28129	83.8826	18.344	15.4731	19.6193	140.983	159.027	149.85	17	18	14	134	157	219	0.198764	1.63788	0.204919	0.177228	0.214146	1.56876	1.72648	1.61841	2.52481e-26	1.0856e-24	MGI:MGI:109587	10.6155	04060;04380	Cytokine-cytokine receptor interaction - Mus musculus (mouse);Osteoclast differentiation - Mus musculus (mouse)
355	ENSMUSG00000027833	ENSMUSG00000027833	Shox2	short stature homeobox 2	20429	2.97852	0.127867	1691.48	365.801	384.248	378.373	2874.37	2973.9	3172.16	339	447	270	2732	2936	4636	4.4826	35.0048	4.35524	4.6908	4.40175	34.0889	34.411	36.5146	5.10482e-120	4.09059e-117	MGI:MGI:1201673	23.294	NA	NA
356	ENSMUSG00000032854	ENSMUSG00000032854	Ugt8a	UDP galactosyltransferase 8A	22239	2.97357	0.724769	6.32052	1.07906	0	0	16.8338	13.1678	6.84245	1	0	0	16	13	10	0.00316014	0.105959	0.00948041	0	0	0.147322	0.112434	0.0581217	4.08214e-05	0.000307407	MGI:MGI:109522	4.10278	00600;01100	Sphingolipid metabolism - Mus musculus (mouse);Metabolic pathways - Mus musculus (mouse)
357	ENSMUSG00000029659	ENSMUSG00000029659	Medag	mesenteric estrogen dependent adipogenesis	70717	2.97212	0.16219	839.655	155.384	201.15	201.799	1459.28	1488.98	1531.34	144	234	144	1387	1470	2238	1.98567	15.5681	1.65643	2.19863	2.10195	15.4955	15.4261	15.7827	5.23373e-75	1.18289e-72	MGI:MGI:1917967	18.3249	NA	NA
358	ENSMUSG00000066361	ENSMUSG00000066361	Serpina3c	serine (or cysteine) peptidase inhibitor, clade A, member 3C	16625	2.96945	0.331638	93.2379	19.4231	12.0346	28.0276	128.358	177.259	194.325	18	14	20	122	175	284	0.280459	2.31393	0.27629	0.175528	0.389558	1.81874	2.45053	2.67253	3.4312e-19	1.01321e-17	MGI:MGI:102848	8.95391	NA	NA
359	ENSMUSG00000002847	ENSMUSG00000002847	Pla1a	phospholipase A1 member A	85031	2.96925	0.259526	392.48	72.2969	67.9095	114.913	547.099	738.41	814.251	67	79	82	520	729	1190	1.35267	10.9073	1.1541	1.11153	1.79238	8.69941	11.4557	12.5668	2.60797e-30	1.30986e-28	MGI:MGI:1934677	11.441	NA	NA
360	ENSMUSG00000059327	ENSMUSG00000059327	Eda	ectodysplasin-A	13607	2.9684	0.379112	42.2457	7.55341	10.3154	7.0069	68.3874	69.8907	90.3203	7	12	5	65	69	132	0.0513388	0.459126	0.0465775	0.0652208	0.042218	0.420059	0.418848	0.538472	4.88342e-15	1.1094e-13	MGI:MGI:1195272	7.82988	4060	Cytokine-cytokine receptor interaction - Mus musculus (mouse)
361	ENSMUSG00000055409	ENSMUSG00000055409	Nell1	NEL-like 1	338352	2.96193	0.723659	6.03601	1.07906	0	0	13.6775	7.09036	14.3691	1	0	0	13	7	21	0.00215098	0.068587	0.00645295	0	0	0.0814743	0.0412083	0.0830785	4.25845e-05	0.000319185	MGI:MGI:2443902	4.09299	NA	NA
362	ENSMUSG00000078945	ENSMUSG00000078945	Naip2	NLR family, apoptosis inhibitory protein 2	17948	2.9617	0.347825	101.289	25.8974	17.1923	19.6193	116.785	187.388	240.854	24	20	14	111	185	352	0.136404	1.15594	0.169032	0.115057	0.125122	0.759275	1.18866	1.51988	1.66692e-17	4.47278e-16	MGI:MGI:1298226	8.51493	4621	NOD-like receptor signaling pathway - Mus musculus (mouse)
363	ENSMUSG00000071656	ENSMUSG00000071656	Lrrn4cl	LRRN4 C-terminal like	68852	2.95285	0.151879	4093.77	867.563	880.245	1014.6	8185.44	6846.25	6768.55	804	1024	724	7780	6759	9892	11.2182	86.7366	10.5732	10.9996	12.082	99.3684	81.0888	79.7526	3.4019e-84	1.01648e-81	MGI:MGI:1916102	19.4421	NA	NA
364	ENSMUSG00000046845	ENSMUSG00000046845	Il1f10	interleukin 1 family, member 10	215274	2.95212	0.689521	8.15885	1.07906	0	1.40138	21.0423	17.2194	8.21094	1	0	1	20	17	12	0.0477527	0.890039	0.0631381	0	0.08012	1.22642	0.979195	0.464498	1.85712e-05	0.000148546	MGI:MGI:2652548	4.28141	NA	NA
365	ENSMUSG00000043795	ENSMUSG00000043795	Prr33	proline rich 33	677289	2.95087	0.687844	7.6694	0	0.859614	1.40138	8.41691	18.2324	17.1061	0	1	1	8	18	25	0.0104917	0.198778	0	0.0123261	0.0191491	0.117249	0.247799	0.231286	1.78647e-05	0.000143349	MGI:MGI:3642289	4.29003	NA	NA
366	ENSMUSG00000051111	ENSMUSG00000051111	Sv2c	synaptic vesicle glycoprotein 2c	75209	2.94303	0.370752	46.0895	9.71153	12.0346	5.60552	68.3874	91.1618	89.6361	9	14	4	65	90	131	0.0679349	0.600616	0.0718991	0.0913556	0.0405499	0.504328	0.655922	0.641598	2.0548e-15	4.75381e-14	MGI:MGI:1922459	7.93799	4512	ECM-receptor interaction - Mus musculus (mouse)
367	ENSMUSG00000046280	ENSMUSG00000046280	She	src homology 2 domain-containing transforming protein E	214547	2.94266	0.520394	20.3797	7.55341	2.57884	0	33.6676	41.5293	36.9492	7	3	0	32	41	54	0.0186648	0.200639	0.0414754	0.0145191	0	0.184146	0.221618	0.196154	1.56146e-08	1.93444e-07	MGI:MGI:1099462	5.65467	NA	NA
368	ENSMUSG00000097326	ENSMUSG00000097326	A330048O09Rik	RIKEN cDNA A330048O09 gene	320315	2.92894	0.72651	5.67737	0	0.859614	0	7.3648	12.1549	13.6849	0	1	0	7	12	20	0.0138246	0.507872	0	0.0414738	0	0.345195	0.55585	0.622571	5.54158e-05	0.000407561	MGI:MGI:2443792	4.03153	NA	NA
369	ENSMUSG00000097789	ENSMUSG00000097789	Gm2115	predicted gene 2115	100039239	2.92675	0.274299	333.167	65.8226	53.2961	102.301	459.774	647.249	670.56	61	62	73	437	639	980	1.25706	9.89624	1.12612	0.93492	1.71013	7.83532	10.7618	11.0916	1.40778e-26	6.08277e-25	MGI:MGI:3780284	10.6699	NA	NA
370	ENSMUSG00000001020	ENSMUSG00000001020	S100a4	S100 calcium binding protein A4	20198	2.9202	0.170451	20187.4	3830.66	4493.2	5506.02	36487.3	34889.6	35917.4	3550	5227	3929	34680	34445	52492	291.147	2211.96	242.144	291.222	340.076	2297.43	2143.38	2195.07	8.53361e-66	1.46057e-63	MGI:MGI:1330282	17.1322	NA	NA
371	ENSMUSG00000045658	ENSMUSG00000045658	Pid1	phosphotyrosine interaction domain containing 1	98496	2.91781	0.217215	997.815	237.393	171.063	269.065	1480.32	1878.95	1950.1	220	199	192	1407	1855	2850	2.66148	20.4271	2.80519	2.07262	3.10664	17.4242	21.5781	22.279	3.88507e-41	2.99082e-39	MGI:MGI:2138391	13.4328	NA	NA
372	ENSMUSG00000025892	ENSMUSG00000025892	Gria4	glutamate receptor, ionotropic, AMPA4 (alpha 4)	14802	2.90645	0.739914	6.78446	1.07906	0	0	4.20845	12.1549	23.2643	1	0	0	4	12	34	0.00208101	0.0742435	0.00624303	0	0	0.0242535	0.0683448	0.130132	8.56207e-05	0.000601118	MGI:MGI:95811	3.9281	4080	Neuroactive ligand-receptor interaction - Mus musculus (mouse)
373	ENSMUSG00000008489	ENSMUSG00000008489	Elavl2	ELAV (embryonic lethal, abnormal vision, Drosophila)-like 2 (Hu antigen B)	15569	2.89587	0.338663	82.4311	20.5021	20.6307	11.211	104.159	175.233	162.85	19	24	8	99	173	238	0.131722	1.08037	0.153996	0.158889	0.0822803	0.779311	1.27918	1.18262	1.2213e-17	3.2973e-16	MGI:MGI:1100887	8.5509	NA	NA
376	ENSMUSG00000073418	ENSMUSG00000073418	C4b	complement component 4B (Chido blood group)	12268	2.89371	0.153443	2726.6	595.64	659.324	651.642	4181.1	5326.89	4945.04	552	767	465	3974	5259	7227	3.72283	27.5502	3.48587	3.95635	3.72627	24.3736	30.2973	27.9796	2.50398e-79	6.58847e-77	MGI:MGI:88228	18.8585	04610;05150;05322	Complement and coagulation cascades - Mus musculus (mouse);Staphylococcus aureus infection - Mus musculus (mouse);Systemic lupus erythematosus - Mus musculus (mouse)
377	ENSMUSG00000035373	ENSMUSG00000035373	Ccl7	chemokine (C-C motif) ligand 7	20306	2.8892	0.20509	1696.41	302.136	378.23	494.687	3148.98	2754.1	3100.31	280	440	353	2993	2719	4531	15.3705	115.421	11.8741	15.2413	18.9961	123.273	105.191	117.8	4.53533e-45	4.20807e-43	MGI:MGI:99512	14.0875	04060;04062	Cytokine-cytokine receptor interaction - Mus musculus (mouse);Chemokine signaling pathway - Mus musculus (mouse)
378	ENSMUSG00000045092	ENSMUSG00000045092	S1pr1	sphingosine-1-phosphate receptor 1	13609	2.88706	0.224451	261.264	59.3482	73.0672	44.8442	416.637	514.558	459.128	55	85	32	396	508	671	0.616927	4.70784	0.61679	0.77861	0.45538	4.3131	5.19717	4.61326	7.29188e-38	4.9825e-36	MGI:MGI:1096355	12.8628	4080	Neuroactive ligand-receptor interaction - Mus musculus (mouse)
379	ENSMUSG00000031230	ENSMUSG00000031230	Fgf16	fibroblast growth factor 16	80903	2.88213	0.436798	26.7726	3.23718	6.0173	7.0069	51.5536	43.5551	49.2656	3	7	5	49	43	72	0.103678	0.901411	0.0619483	0.118068	0.131017	0.982705	0.810038	0.911489	4.15839e-11	6.67652e-10	MGI:MGI:1931627	6.59832	04010;04810;05200;05218	MAPK signaling pathway - Mus musculus (mouse);Regulation of actin cytoskeleton - Mus musculus (mouse);Pathways in cancer - Mus musculus (mouse);Melanoma - Mus musculus (mouse)
380	ENSMUSG00000031662	ENSMUSG00000031662	Snx20	sorting nexin 20	71607	2.88196	0.765913	4.6103	0	0	0	15.7817	7.09036	4.78971	0	0	0	15	7	7	0	0.199339	0	0	0	0.345092	0.15127	0.101656	0.000168037	0.0010927	MGI:MGI:1918857	3.76278	NA	NA
381	ENSMUSG00000058099	ENSMUSG00000058099	Nfam1	Nfat activating molecule with ITAM motif 1	74039	2.8809	0.397688	32.562	6.47435	6.87692	7.0069	54.7099	60.7745	59.5293	6	8	5	52	60	87	0.0741989	0.623235	0.0707428	0.0770455	0.0748084	0.595461	0.645373	0.62887	4.35264e-13	8.34051e-12	MGI:MGI:1921289	7.24412	NA	NA
382	ENSMUSG00000029861	ENSMUSG00000029861	Fam131b	family with sequence similarity 131, member B	76156	2.8785	0.256076	125.761	29.1346	23.2096	35.0345	195.693	227.904	243.591	27	27	25	186	225	356	0.222864	1.66686	0.223476	0.182539	0.262577	1.4952	1.69894	1.80646	2.57122e-29	1.24187e-27	MGI:MGI:1923406	11.2408	NA	NA
383	ENSMUSG00000032357	ENSMUSG00000032357	Tinag	tubulointerstitial nephritis antigen	26944	2.87606	0.765541	4.47665	0	0	0	12.6254	10.1291	4.10547	0	0	0	12	10	6	0	0.160434	0	0	0	0.229368	0.17954	0.0723928	0.000172034	0.00111458	MGI:MGI:1349477	3.7569	NA	NA
384	ENSMUSG00000035498	ENSMUSG00000035498	Cdcp1	CUB domain containing protein 1	109332	2.87531	0.628875	9.75915	1.07906	2.57884	0	15.7817	17.2194	21.8958	1	3	0	15	17	32	0.00735759	0.105968	0.00639705	0.0156757	0	0.0931944	0.0992104	0.125499	4.82737e-06	4.26789e-05	MGI:MGI:2442010	4.57215	NA	NA
385	ENSMUSG00000023333	ENSMUSG00000023333	Gcm1	glial cells missing homolog 1 (Drosophila)	14531	2.86524	0.639981	10.5133	3.23718	0.859614	0	28.4071	16.2065	14.3691	3	1	0	27	16	21	0.0212473	0.298901	0.0501008	0.0136411	0	0.437931	0.243765	0.215007	7.5673e-06	6.51704e-05	MGI:MGI:108045	4.47707	NA	NA
386	ENSMUSG00000029371	ENSMUSG00000029371	Cxcl5	chemokine (C-X-C motif) ligand 5	20311	2.86467	0.300365	158.074	20.5021	52.4365	32.2317	300.905	275.511	266.855	19	61	23	286	272	390	0.670556	5.23384	0.389969	1.02266	0.599036	5.70113	5.093	4.9074	1.46593e-21	5.03759e-20	MGI:MGI:1096868	9.5373	04060;04062;05323	Cytokine-cytokine receptor interaction - Mus musculus (mouse);Chemokine signaling pathway - Mus musculus (mouse);Rheumatoid arthritis - Mus musculus (mouse)
387	ENSMUSG00000019577	ENSMUSG00000019577	Pdk4	pyruvate dehydrogenase kinase, isoenzyme 4	27273	2.85388	0.257757	284.733	71.2179	50.7172	77.0759	375.605	567.229	566.555	66	59	55	357	560	828	0.597941	4.4369	0.643487	0.469866	0.680468	3.38052	4.98095	4.94922	1.71615e-28	8.06774e-27	MGI:MGI:1351481	11.072	NA	NA
388	ENSMUSG00000042846	ENSMUSG00000042846	Lrrtm3	leucine rich repeat transmembrane neuronal 3	216028	2.85185	0.767629	4.60012	0	0	0	3.15634	14.1807	10.2637	0	0	0	3	14	15	0	0.0723125	0	0	0	0.0254036	0.111356	0.0801784	0.000203094	0.00128929	MGI:MGI:2389177	3.71514	NA	NA
389	ENSMUSG00000022103	ENSMUSG00000022103	Gfra2	glial cell line derived neurotrophic factor family receptor alpha 2	14586	2.84885	0.204548	337.836	71.2179	75.6461	93.8925	673.353	593.564	519.342	66	88	67	640	586	759	0.729016	5.30326	0.647576	0.705271	0.834202	6.09882	5.24534	4.56562	4.30965e-44	3.76113e-42	MGI:MGI:1195462	13.9275	NA	NA
390	ENSMUSG00000033491	ENSMUSG00000033491	Prss35	protease, serine 35	244954	2.83874	0.342489	129.732	38.8461	26.648	21.0207	142.035	279.563	270.277	36	31	15	135	276	395	0.283355	2.20414	0.380834	0.267869	0.201361	1.38703	2.66362	2.56178	1.14623e-16	2.90747e-15	MGI:MGI:2444800	8.28856	NA	NA
391	ENSMUSG00000028488	ENSMUSG00000028488	Sh3gl2	SH3-domain GRB2-like 2	20404	2.83265	0.587749	14.3208	0	5.15769	1.40138	25.2507	21.2711	32.8437	0	6	1	24	21	48	0.0216219	0.251949	0	0.0515246	0.0133409	0.245057	0.201412	0.309378	1.43931e-06	1.38125e-05	MGI:MGI:700009	4.81948	4144	Endocytosis - Mus musculus (mouse)
392	ENSMUSG00000042751	ENSMUSG00000042751	Nmnat2	nicotinamide nucleotide adenylyltransferase 2	226518	2.82938	0.299849	342.433	104.669	51.5769	81.28	430.314	659.403	727.352	97	60	58	409	651	1063	0.549886	4.11351	0.728644	0.368147	0.552867	2.98391	4.46121	4.89539	3.87219e-21	1.30024e-19	MGI:MGI:2444155	9.43602	00760;01100	Nicotinate and nicotinamide metabolism - Mus musculus (mouse);Metabolic pathways - Mus musculus (mouse)
393	ENSMUSG00000026814	ENSMUSG00000026814	Eng	endoglin	13805	2.82374	0.216857	1011.35	217.97	224.359	284.48	2233.64	1608.5	1499.18	202	261	203	2123	1588	2191	2.13266	15.3861	1.92094	2.02735	2.44967	19.6079	13.7766	12.7737	9.27339e-39	6.53922e-37	MGI:MGI:95392	13.0212	NA	NA
394	ENSMUSG00000031725	ENSMUSG00000031725	Ces1f	carboxylesterase 1F	234564	2.81941	0.738392	6.0638	1.07906	0	0	21.0423	8.10327	6.1582	1	0	0	20	8	9	0.00587891	0.189538	0.0176367	0	0	0.342584	0.128717	0.0973131	0.000134368	0.000892531	MGI:MGI:2142687	3.81831	NA	NA
395	ENSMUSG00000039706	ENSMUSG00000039706	Ldb2	LIM domain binding 2	16826	2.81783	0.319122	94.8341	16.1859	30.9461	16.8166	132.566	186.375	186.115	15	36	12	126	184	272	0.271715	2.08225	0.20504	0.401954	0.208151	1.67277	2.29453	2.27944	1.04713e-18	2.98703e-17	MGI:MGI:894670	8.82996	NA	NA
396	ENSMUSG00000019987	ENSMUSG00000019987	Arg1	arginase, liver	11846	2.8145	0.738951	5.67896	0	0.859614	0	17.8859	5.06454	10.2637	0	1	0	17	5	15	0.00626604	0.232196	0	0.0187981	0	0.379976	0.104975	0.211636	0.000139656	0.000923825	MGI:MGI:88070	3.80878	00330;01100;05146	Arginine and proline metabolism - Mus musculus (mouse);Metabolic pathways - Mus musculus (mouse);Amoebiasis - Mus musculus (mouse)
397	ENSMUSG00000033022	ENSMUSG00000033022	Cdo1	cysteine dioxygenase 1, cytosolic	12583	2.80568	0.1954	1169.52	264.369	230.377	362.957	2044.26	2077.48	2037.68	245	268	259	1943	2051	2978	5.86541	41.3237	5.43937	4.86008	7.29679	41.8962	41.541	40.5339	9.40402e-47	9.41952e-45	MGI:MGI:105925	14.3587	00270;00430;01100	Cysteine and methionine metabolism - Mus musculus (mouse);Taurine and hypotaurine metabolism - Mus musculus (mouse);Metabolic pathways - Mus musculus (mouse)
399	ENSMUSG00000025978	ENSMUSG00000025978	Rftn2	raftlin family member 2	74013	2.80067	0.201172	454.879	90.6409	111.75	131.73	692.291	840.714	862.148	84	130	94	658	830	1260	0.952964	6.67827	0.775996	0.980957	1.10194	5.90372	6.99499	7.13612	4.67578e-44	4.06056e-42	MGI:MGI:1921263	13.9217	NA	NA
400	ENSMUSG00000062980	ENSMUSG00000062980	Cped1	cadherin-like and PC-esterase domain containing 1	214642	2.79974	0.236227	2331.86	610.747	644.711	428.822	3054.29	4566.19	4686.39	566	750	306	2903	4508	6849	3.11808	22.1499	3.37892	3.65721	2.3181	16.8317	24.5513	25.0669	2.10333e-32	1.19612e-30	MGI:MGI:2444814	11.8519	NA	NA
401	ENSMUSG00000041052	ENSMUSG00000041052	Slc7a13	solute carrier family 7, (cationic amino acid transporter, y+ system) member 13	74087	2.79348	0.728861	5.46679	0	0	1.40138	14.7296	7.09036	9.57943	0	0	1	14	7	14	0.00671097	0.151073	0	0	0.0201329	0.215727	0.101317	0.136175	0.000126765	0.000850032	MGI:MGI:1921337	3.83266	NA	NA
402	ENSMUSG00000052180	ENSMUSG00000052180	Serpinb6c	serine (or cysteine) peptidase inhibitor, clade B, member 6c	97848	2.79204	0.289909	74.6134	17.2649	15.4731	21.0207	139.931	118.51	135.48	16	18	15	133	117	198	0.424388	3.04868	0.409565	0.376359	0.487241	3.30654	2.73223	3.10727	5.93011e-22	2.08667e-20	MGI:MGI:2145481	9.63074	5146	Amoebiasis - Mus musculus (mouse)
403	ENSMUSG00000034656	ENSMUSG00000034656	Cacna1a	calcium channel, voltage-dependent, P/Q type, alpha 1A subunit	12286	2.79161	0.301171	222.56	38.8461	36.9634	84.0828	372.448	433.525	369.492	36	43	60	354	428	540	0.210371	1.52189	0.154285	0.150527	0.326303	1.47347	1.67337	1.41881	1.87542e-20	6.02218e-19	MGI:MGI:109482	9.2692	04010;04020;04730;04742;04930	MAPK signaling pathway - Mus musculus (mouse);Calcium signaling pathway - Mus musculus (mouse);Long-term depression - Mus musculus (mouse);Taste transduction - Mus musculus (mouse);Type II diabetes mellitus - Mus musculus (mouse)
404	ENSMUSG00000038156	ENSMUSG00000038156	Spon1	spondin 1, (f-spondin) extracellular matrix protein	233744	2.79068	0.48627	25.6013	5.39529	2.57884	8.40828	29.4592	51.6583	56.1081	5	3	6	28	51	82	0.0276853	0.227875	0.0275672	0.0135105	0.0419782	0.149934	0.25652	0.277171	9.52601e-09	1.20383e-07	MGI:MGI:2385287	5.73896	NA	NA
405	ENSMUSG00000031965	ENSMUSG00000031965	Tbx20	T-box 20	57246	2.78972	0.669025	8.5376	3.23718	0	0	14.7296	20.2582	13.0006	3	0	0	14	20	19	0.00527786	0.0765133	0.0158336	0	0	0.0717638	0.0962979	0.0614784	3.0484e-05	0.00023529	MGI:MGI:1888496	4.16982	NA	NA
406	ENSMUSG00000028023	ENSMUSG00000028023	Pitx2	paired-like homeodomain transcription factor 2	18741	2.78394	0.278008	82.207	18.344	24.0692	15.4152	144.14	144.846	146.428	17	28	11	137	143	214	0.263739	1.93389	0.249875	0.33617	0.205171	1.95575	1.91752	1.92841	1.32446e-23	5.0105e-22	MGI:MGI:109340	10.0139	4350	TGF-beta signaling pathway - Mus musculus (mouse)
407	ENSMUSG00000031613	ENSMUSG00000031613	Hpgd	hydroxyprostaglandin dehydrogenase 15 (NAD)	15446	2.78231	0.553213	35.342	0	11.175	8.40828	34.7198	74.9552	82.7936	0	13	6	33	74	121	0.120094	1.1444	0	0.20983	0.150452	0.633332	1.33401	1.46587	4.92117e-07	5.04685e-06	MGI:MGI:108085	5.02936	NA	NA
408	ENSMUSG00000026360	ENSMUSG00000026360	Rgs2	regulator of G-protein signaling 2	19735	2.78074	0.384677	39.6786	6.47435	9.45576	11.211	67.3353	58.7487	84.8463	6	11	8	64	58	124	0.094213	0.716215	0.0674644	0.101028	0.114147	0.698912	0.594949	0.854783	4.87417e-13	9.30951e-12	MGI:MGI:1098271	7.22876	NA	NA
409	ENSMUSG00000021294	ENSMUSG00000021294	Kif26a	kinesin family member 26A	668303	2.78057	0.653565	7.99556	1.07906	0.859614	1.40138	15.7817	17.2194	11.6322	1	1	1	15	17	17	0.00505054	0.0662858	0.00491014	0.0040107	0.00623079	0.0715326	0.0761502	0.0511745	2.09551e-05	0.000166128	MGI:MGI:2447072	4.25446	NA	NA
410	ENSMUSG00000003617	ENSMUSG00000003617	Cp	ceruloplasmin	12870	2.77205	0.194201	1187.05	261.132	355.88	266.262	1780.18	2164.59	2294.27	242	414	190	1692	2137	3353	2.03747	14.0133	1.80112	2.51684	1.79445	12.2306	14.5098	15.2993	3.17043e-46	3.12243e-44	MGI:MGI:88476	14.2742	860	Porphyrin and chlorophyll metabolism - Mus musculus (mouse)
411	ENSMUSG00000041633	ENSMUSG00000041633	Kctd12b	potassium channel tetramerisation domain containing 12b	207474	2.77047	0.376082	54.9669	16.1859	13.7538	7.0069	69.4395	102.304	121.111	15	16	5	66	101	177	0.080326	0.617967	0.105035	0.0915143	0.0444285	0.448855	0.645198	0.759848	1.74944e-13	3.47308e-12	MGI:MGI:2444667	7.36667	NA	NA
412	ENSMUSG00000015305	ENSMUSG00000015305	Sash1	SAM and SH3 domain containing 1	70097	2.76942	0.248738	4030.06	1177.25	1026.38	751.14	5044.89	8004	8176.72	1091	1194	536	4795	7902	11950	4.32931	30.253	5.15933	4.6121	3.21649	22.023	34.0905	34.6455	8.58277e-29	4.08934e-27	MGI:MGI:1917347	11.1339	NA	NA
413	ENSMUSG00000060131	ENSMUSG00000060131	Atp8b4	ATPase, class I, type 8B, member 4	241633	2.76683	0.737897	5.44659	1.07906	0	0	8.41691	6.07745	17.1061	1	0	0	8	6	25	0.00198889	0.0568232	0.00596668	0	0	0.0463598	0.0326597	0.09145	0.000177103	0.00114322	MGI:MGI:1859664	3.74962	NA	NA
414	ENSMUSG00000063415	ENSMUSG00000063415	Cyp26b1	cytochrome P450, family 26, subfamily b, polypeptide 1	232174	2.76186	0.587453	12.4252	4.31623	0.859614	1.40138	19.9902	19.2453	28.7383	4	1	1	19	19	42	0.0145039	0.146654	0.0285989	0.00584003	0.00907274	0.131936	0.123929	0.184098	2.58373e-06	2.38225e-05	MGI:MGI:2176159	4.70141	830	Retinol metabolism - Mus musculus (mouse)
415	ENSMUSG00000031647	ENSMUSG00000031647	Mfap3l	microfibrillar-associated protein 3-like	71306	2.76132	0.214133	434.213	116.538	79.9441	130.328	692.291	791.082	795.092	108	93	93	658	781	1162	0.539736	3.68896	0.579097	0.407321	0.63279	3.42667	3.82038	3.81983	4.78033e-38	3.29189e-36	MGI:MGI:1918556	12.8954	NA	NA
416	ENSMUSG00000015850	ENSMUSG00000015850	Adamtsl4	ADAMTS-like 4	229595	2.75855	0.256874	1016	261.132	159.029	330.726	1713.89	1937.69	1693.51	242	185	236	1629	1913	2475	1.94301	13.5914	2.03675	1.27181	2.52049	13.3157	14.6881	12.7705	6.68195e-27	2.92298e-25	MGI:MGI:2389008	10.7389	NA	NA
418	ENSMUSG00000000120	ENSMUSG00000000120	Ngfr	nerve growth factor receptor (TNFR superfamily, member 16)	18053	2.75375	0.449796	27.2057	7.55341	7.73653	1.40138	49.4493	56.7229	40.3704	7	9	1	47	56	59	0.0513249	0.4367	0.0690012	0.0724649	0.0125086	0.449962	0.503588	0.356551	9.2281e-10	1.30146e-08	MGI:MGI:97323	6.12222	04060;04722	Cytokine-cytokine receptor interaction - Mus musculus (mouse);Neurotrophin signaling pathway - Mus musculus (mouse)
419	ENSMUSG00000036381	ENSMUSG00000036381	P2ry14	purinergic receptor P2Y, G-protein coupled, 14	140795	2.75181	0.769385	3.95547	0	0	0	7.3648	4.05163	12.3164	0	0	0	7	4	18	0	0.135363	0	0	0	0.128512	0.0689786	0.208598	0.000348039	0.00208197	MGI:MGI:2155705	3.57664	4080	Neuroactive ligand-receptor interaction - Mus musculus (mouse)
421	ENSMUSG00000098557	ENSMUSG00000098557	Kctd12	potassium channel tetramerisation domain containing 12	239217	2.74168	0.19213	319.728	97.1153	76.5057	68.6676	531.317	590.526	554.238	90	89	49	505	583	810	0.420377	2.83941	0.50473	0.407693	0.348708	2.7506	2.98273	2.78492	3.36916e-46	3.29972e-44	MGI:MGI:2145823	14.2699	NA	NA
422	ENSMUSG00000074486	ENSMUSG00000074486	Bglap2	bone gamma-carboxyglutamate protein 2	12097	2.74101	0.20648	261.297	62.5854	58.4538	78.4773	503.962	455.809	408.494	58	68	56	479	450	597	4.4379	29.8514	4.18294	4.00579	5.12496	33.5512	29.607	26.396	3.23527e-40	2.43737e-38	MGI:MGI:88157	13.2749	NA	NA
423	ENSMUSG00000042918	ENSMUSG00000042918	Mamstr	MEF2 activating motif and SAP domain containing transcriptional regulator	74490	2.74056	0.316412	60.8604	10.7906	15.4731	18.2179	94.6902	114.459	111.532	10	18	13	90	113	163	0.102887	0.725288	0.0749191	0.110152	0.123591	0.654869	0.772324	0.748671	4.66153e-18	1.29619e-16	MGI:MGI:1921740	8.66136	NA	NA
424	ENSMUSG00000030087	ENSMUSG00000030087	Klf15	Kruppel-like factor 15	66277	2.73675	0.274269	119.811	33.4508	31.8057	22.4221	179.911	256.266	195.01	31	37	16	171	253	285	0.388836	2.7263	0.443563	0.432436	0.290511	2.37634	3.3025	2.50005	1.89605e-23	7.11179e-22	MGI:MGI:1929988	9.97834	NA	NA
426	ENSMUSG00000021367	ENSMUSG00000021367	Edn1	endothelin 1	13614	2.72612	0.217502	609.63	133.803	134.1	198.996	1236.23	996.702	957.943	124	156	142	1175	984	1400	2.08494	13.9949	1.79696	1.84658	2.61128	16.5376	13.0089	12.4381	4.87866e-36	3.20917e-34	MGI:MGI:95283	12.5338	4916	Melanogenesis - Mus musculus (mouse)
427	ENSMUSG00000031379	ENSMUSG00000031379	Pir	pirin	69656	2.72359	0.174681	623.574	154.305	138.398	191.989	1137.33	1032.15	1087.26	143	161	137	1081	1019	1589	1.74156	11.473	1.66637	1.53246	2.02584	12.2343	10.8327	11.3519	8.28069e-55	1.08134e-52	MGI:MGI:1916906	15.5918	NA	NA
428	ENSMUSG00000036944	ENSMUSG00000036944	Tmem71	transmembrane protein 71	213068	2.71391	0.452006	24.1255	6.47435	5.15769	4.20414	39.9803	52.6712	36.265	6	6	3	38	52	53	0.0568179	0.451357	0.069536	0.0567984	0.0441193	0.427721	0.549782	0.376569	1.92329e-09	2.60813e-08	MGI:MGI:2146049	6.00416	NA	NA
429	ENSMUSG00000015134	ENSMUSG00000015134	Aldh1a3	aldehyde dehydrogenase family 1, subfamily A3	56847	2.71355	0.163843	547.193	137.04	157.309	130.328	886.932	960.237	1011.31	127	183	93	843	948	1478	1.29809	8.52154	1.2537	1.47559	1.16499	8.08232	8.53741	8.94488	1.31476e-61	2.0881e-59	MGI:MGI:1861722	16.5619	00010;00340;00350;00360;00980;00982;01100	Glycolysis / Gluconeogenesis - Mus musculus (mouse);Histidine metabolism - Mus musculus (mouse);Tyrosine metabolism - Mus musculus (mouse);Phenylalanine metabolism - Mus musculus (mouse);Metabolism of xenobiotics by cytochrome P450 - Mus musculus (mouse);
430	ENSMUSG00000020642	ENSMUSG00000020642	Rnf144a	ring finger protein 144A	108089	2.71062	0.338095	172.925	31.2927	68.7692	23.8235	275.654	338.311	299.699	29	80	17	262	334	438	0.254215	1.81517	0.190796	0.429921	0.141929	1.67414	2.00469	1.76668	1.08061e-15	2.56049e-14	MGI:MGI:1344401	8.01734	NA	NA
431	ENSMUSG00000023232	ENSMUSG00000023232	Serinc2	serine incorporator 2	230779	2.70934	0.714806	7.19028	0	0.859614	1.40138	25.2507	8.10327	7.52669	0	1	1	24	8	11	0.0125555	0.224839	0	0.0147507	0.0229158	0.420936	0.131797	0.121784	0.000150454	0.000987104	MGI:MGI:1919132	3.79032	NA	NA
432	ENSMUSG00000074483	ENSMUSG00000074483	Bglap	bone gamma carboxyglutamate protein	12096	2.70767	0.317301	318.107	61.5063	64.4711	110.709	790.137	450.744	431.074	57	75	79	751	445	630	5.62303	39.1559	4.40044	4.72943	7.73923	56.3093	31.3408	29.8176	1.42062e-17	3.82353e-16	MGI:MGI:88156	8.53344	NA	NA
433	ENSMUSG00000036334	ENSMUSG00000036334	Igsf10	immunoglobulin superfamily, member 10	242050	2.7043	0.403357	1959.09	482.339	618.922	273.269	1412.99	4196.48	4770.55	447	720	195	1343	4143	6972	1.44011	10.5079	1.50574	1.98107	0.833537	4.39376	12.7317	14.3982	2.02101e-11	3.32665e-10	MGI:MGI:1923481	6.7045	NA	NA
434	ENSMUSG00000014164	ENSMUSG00000014164	Klhl3	kelch-like 3	100503085	2.7042	0.449163	24.0234	3.23718	6.0173	7.0069	37.8761	49.6325	40.3704	3	7	5	36	49	59	0.0540399	0.415588	0.0322893	0.0615406	0.0682899	0.376321	0.481129	0.389314	1.73838e-09	2.37198e-08	MGI:MGI:2445185	6.02054	NA	NA
435	ENSMUSG00000048186	ENSMUSG00000048186	Bend7	BEN domain containing 7	209645	2.70262	0.773493	4.80076	0	0	0	19.9902	6.07745	2.73698	0	0	0	19	6	4	0	0.104436	0	0	0	0.21917	0.0650112	0.0291259	0.000475758	0.00275349	MGI:MGI:2443100	3.49405	NA	NA
436	ENSMUSG00000001663	ENSMUSG00000001663	Gstt1	glutathione S-transferase, theta 1	14871	2.69726	0.157594	1080.42	265.448	267.34	320.916	1735.99	2046.08	1846.78	246	311	229	1650	2020	2699	8.10141	52.259	7.56218	7.80906	8.93298	49.2623	56.6489	50.8658	1.14148e-65	1.93492e-63	MGI:MGI:107379	17.1153	00480;00980;00982	Glutathione metabolism - Mus musculus (mouse);Metabolism of xenobiotics by cytochrome P450 - Mus musculus (mouse);Drug metabolism - cytochrome P450 - Mus musculus (mouse)
437	ENSMUSG00000029864	ENSMUSG00000029864	Gstk1	glutathione S-transferase kappa 1	76263	2.69528	0.243516	651.147	119.776	151.292	232.629	1062.63	1203.34	1137.21	111	176	166	1010	1188	1662	5.66636	37.5435	4.05428	5.25086	7.69393	35.8287	39.5855	37.2163	1.78964e-28	8.3686e-27	MGI:MGI:1923513	11.0682	00480;00980;00982;04146	Glutathione metabolism - Mus musculus (mouse);Metabolism of xenobiotics by cytochrome P450 - Mus musculus (mouse);Drug metabolism - cytochrome P450 - Mus musculus (mouse);Peroxisome - Mus musculus (mouse)
438	ENSMUSG00000039457	ENSMUSG00000039457	Ppl	periplakin	19041	2.68558	0.348512	63.6495	20.5021	10.3154	16.8166	83.117	126.614	124.533	19	12	12	79	125	182	0.0794225	0.545378	0.10282	0.0530432	0.0824048	0.41521	0.617107	0.603815	1.29986e-14	2.85371e-13	MGI:MGI:1194898	7.70584	NA	NA
439	ENSMUSG00000062866	ENSMUSG00000062866	Phactr2	phosphatase and actin regulator 2	215789	2.68145	0.369387	689.295	165.096	242.411	93.8925	672.301	1366.41	1595.66	153	282	67	639	1349	2332	0.640171	4.4845	0.627372	0.944516	0.348625	2.5448	5.04632	5.86237	3.89429e-13	7.47035e-12	MGI:MGI:2446138	7.25919	NA	NA
440	ENSMUSG00000022449	ENSMUSG00000022449	Adamts20	a disintegrin-like and metallopeptidase (reprolysin type) with thrombospondin type 1 motif, 20	223838	2.67995	0.442329	102.775	32.3718	29.2269	8.40828	92.586	201.569	252.486	30	34	6	88	199	369	0.107515	0.811035	0.147989	0.136997	0.0375584	0.421608	0.895548	1.11595	1.37201e-09	1.90001e-08	MGI:MGI:2660628	6.05873	NA	NA
441	ENSMUSG00000063297	ENSMUSG00000063297	Luzp2	leucine zipper protein 2	233271	2.67935	0.349711	49.5868	18.344	8.59614	9.80966	81.0128	92.1747	87.5833	17	10	7	77	91	128	0.371437	2.57735	0.556321	0.267303	0.290686	2.4473	2.71673	2.56802	1.83616e-14	3.98151e-13	MGI:MGI:1889615	7.66161	NA	NA
442	ENSMUSG00000025551	ENSMUSG00000025551	Fgf14	fibroblast growth factor 14	14169	2.67811	0.70362	5.89502	0	1.71923	0	10.5211	10.1291	13.0006	0	2	0	10	10	19	0.00512676	0.0956642	0	0.0153803	0	0.091438	0.0858887	0.109666	0.000141125	0.000932841	MGI:MGI:109189	3.80619	04010;04810;05200;05218	MAPK signaling pathway - Mus musculus (mouse);Regulation of actin cytoskeleton - Mus musculus (mouse);Pathways in cancer - Mus musculus (mouse);Melanoma - Mus musculus (mouse)
443	ENSMUSG00000032024	ENSMUSG00000032024	Clmp	CXADR-like membrane protein	71566	2.67705	0.177734	1086.52	233.077	287.111	344.739	1840.15	1874.89	1939.15	216	334	246	1749	1851	2834	2.18328	13.9688	1.76629	2.2309	2.55265	13.8905	13.8084	14.2075	2.87655e-51	3.38071e-49	MGI:MGI:1918816	15.0621	NA	NA
444	ENSMUSG00000075707	ENSMUSG00000075707	Dio3	deiodinase, iodothyronine type III	107585	2.67157	0.443857	23.2699	4.31623	6.0173	5.60552	44.1888	42.5422	36.9492	4	7	4	42	42	54	0.0825145	0.625893	0.0669326	0.0956759	0.0849351	0.682569	0.641145	0.553965	1.75495e-09	2.39273e-08	MGI:MGI:1306782	6.019	NA	NA
446	ENSMUSG00000039699	ENSMUSG00000039699	Batf2	basic leucine zipper transcription factor, ATF-like 2	74481	2.66912	0.696666	6.46802	0	0	2.80276	10.5211	13.1678	12.3164	0	0	2	10	13	18	0.0181417	0.233083	0	0	0.054425	0.208275	0.254326	0.236648	0.000127477	0.000853511	MGI:MGI:1921731	3.83128	NA	NA
447	ENSMUSG00000060487	ENSMUSG00000060487	Samd5	sterile alpha motif domain containing 5	320825	2.66882	0.42181	68.9938	18.344	22.35	7.0069	68.3874	163.078	134.796	17	26	5	65	161	197	0.202322	1.50115	0.231447	0.289137	0.0863819	0.85948	1.99967	1.6443	2.49872e-10	3.75213e-09	MGI:MGI:2444815	6.32706	NA	NA
448	ENSMUSG00000024846	ENSMUSG00000024846	Cst6	cystatin E/M	73720	2.66805	0.331642	76.3903	15.1068	15.4731	28.0276	162.026	133.704	104.005	14	18	20	154	132	152	0.154988	1.04079	0.120364	0.126405	0.218196	1.2859	1.03531	0.801164	8.62654e-16	2.0551e-14	MGI:MGI:1920970	8.04497	NA	NA
449	ENSMUSG00000031748	ENSMUSG00000031748	Gnao1	guanine nucleotide binding protein, alpha O	14681	2.66643	0.221205	302.612	62.5854	80.8038	96.6952	455.565	598.629	521.394	58	94	69	433	591	762	0.727181	4.66666	0.569082	0.753358	0.859103	4.12624	5.29009	4.58367	1.84479e-33	1.09133e-31	MGI:MGI:95775	12.0541	04730;04916;05142;05145	Long-term depression - Mus musculus (mouse);Melanogenesis - Mus musculus (mouse);Chagas disease (American trypanosomiasis) - Mus musculus (mouse);Toxoplasmosis - Mus musculus (mouse)
450	ENSMUSG00000090919	ENSMUSG00000090919	Pabpc4l	poly(A) binding protein, cytoplasmic 4-like	241989	2.66437	0.647112	8.85659	1.07906	1.71923	1.40138	9.46902	16.2065	23.2643	1	2	1	9	16	34	0.00846844	0.0958724	0.00650983	0.0106347	0.00826075	0.0569025	0.0950208	0.135694	3.83289e-05	0.000289503	MGI:MGI:3643087	4.11733	03013;03015;03018	RNA transport - Mus musculus (mouse);mRNA surveillance pathway - Mus musculus (mouse);RNA degradation - Mus musculus (mouse)
451	ENSMUSG00000059857	ENSMUSG00000059857	Ntng1	netrin G1	80883	2.66166	0.770854	3.56472	0	0	0	10.5211	6.07745	4.78971	0	0	0	10	6	7	0	0.0474072	0	0	0	0.0709175	0.0399682	0.031336	0.000554644	0.00314906	MGI:MGI:1934028	3.45288	4360	Axon guidance - Mus musculus (mouse)
452	ENSMUSG00000059187	ENSMUSG00000059187	Fam19a1	family with sequence similarity 19, member A1	320265	2.66118	0.712047	6.51223	2.15812	0	0	6.31268	14.1807	16.4219	2	0	0	6	14	24	0.00696357	0.115989	0.0208907	0	0	0.0608687	0.133407	0.15369	0.000185962	0.00119647	MGI:MGI:2443695	3.73736	NA	NA
453	ENSMUSG00000036960	ENSMUSG00000036960	Clca2	chloride channel accessory 2	229933	2.65908	0.568067	20.6999	0	4.29807	8.40828	55.762	28.3614	27.3698	0	5	6	53	28	40	0.0332461	0.288587	0	0.0348218	0.0649165	0.438884	0.217792	0.209086	2.85572e-06	2.60983e-05	MGI:MGI:2139758	4.68093	04740;04972	Olfactory transduction - Mus musculus (mouse);Pancreatic secretion - Mus musculus (mouse)
454	ENSMUSG00000033910	ENSMUSG00000033910	Gucy1a3	guanylate cyclase 1, soluble, alpha 3	60596	2.659	0.363517	737.81	169.412	280.234	96.6952	816.44	1594.32	1469.76	157	326	69	776	1574	2148	1.2431	8.53278	1.14615	1.94395	0.639204	5.50202	10.4827	9.6136	2.58034e-13	5.05432e-12	MGI:MGI:1926562	7.31466	00230;04270;04540;04730;04970	Purine metabolism - Mus musculus (mouse);Vascular smooth muscle contraction - Mus musculus (mouse);Gap junction - Mus musculus (mouse);Long-term depression - Mus musculus (mouse);Salivary secretion - Mus musculus (mouse)
455	ENSMUSG00000024084	ENSMUSG00000024084	Qpct	glutaminyl-peptide cyclotransferase (glutaminyl cyclase)	70536	2.65748	0.18971	437.181	128.408	130.661	88.2869	776.46	765.759	733.51	119	152	63	738	756	1072	1.90146	12.1447	2.10095	2.19199	1.41143	12.6545	12.1764	11.6031	1.39041e-44	1.27003e-42	MGI:MGI:1917786	14.0081	NA	NA
456	ENSMUSG00000053930	ENSMUSG00000053930	Shisa6	shisa family member 6	380702	2.6525	0.461157	42.1269	14.0278	10.3154	4.20414	38.9282	88.123	97.1627	13	12	3	37	87	142	0.041545	0.315951	0.0608919	0.0459118	0.0178315	0.168321	0.371761	0.40777	8.8285e-09	1.11809e-07	MGI:MGI:2685725	5.75183	NA	NA
457	ENSMUSG00000041731	ENSMUSG00000041731	Pgm5	phosphoglucomutase 5	226041	2.65043	0.22262	141.431	37.7671	40.4019	33.6331	261.976	236.008	238.801	35	47	24	249	233	349	0.36302	2.33642	0.367055	0.402613	0.319392	2.53619	2.22919	2.24388	1.10693e-32	6.37716e-31	MGI:MGI:1925668	11.9056	NA	NA
458	ENSMUSG00000024479	ENSMUSG00000024479	Mal2	mal, T cell differentiation protein 2	105853	2.64765	0.771469	3.49931	0	0	0	7.3648	4.05163	9.57943	0	0	0	7	4	14	0	0.0776505	0	0	0	0.0832201	0.0446683	0.105063	0.000599231	0.00336535	MGI:MGI:2146021	3.43196	NA	NA
459	ENSMUSG00000040147	ENSMUSG00000040147	Maob	monoamine oxidase B	109731	2.64725	0.22487	180.717	52.8739	53.2961	36.4359	280.914	324.131	336.648	49	62	26	267	320	492	0.622898	4.00537	0.690356	0.713502	0.464836	3.65348	4.11297	4.24965	5.41652e-32	2.99335e-30	MGI:MGI:96916	11.7724	00260;00330;00340;00350;00360;00380;00982;01100	Glycine, serine and threonine metabolism - Mus musculus (mouse);Arginine and proline metabolism - Mus musculus (mouse);Histidine metabolism - Mus musculus (mouse);Tyrosine metabolism - Mus musculus (mouse);Phenylalanine metabolism - Mus musculus (mouse);T
460	ENSMUSG00000019767	ENSMUSG00000019767	Ccdc170	coiled-coil domain containing 170	100504234	2.64681	0.62828	11.683	2.15812	3.43846	0	10.5211	31.4002	22.5801	2	4	0	10	31	33	0.017803	0.196794	0.0202796	0.0331296	0	0.0984801	0.286761	0.205142	2.52247e-05	0.000197551	MGI:MGI:2685067	4.21278	NA	NA
461	ENSMUSG00000028525	ENSMUSG00000028525	Pde4b	phosphodiesterase 4B, cAMP specific	18578	2.64486	0.182378	394.184	110.064	110.031	98.0966	606.017	678.649	762.249	102	128	70	576	670	1114	0.777074	4.87641	0.805011	0.82516	0.70105	4.41513	4.82398	5.39011	1.17492e-47	1.24775e-45	MGI:MGI:99557	14.5021	230	Purine metabolism - Mus musculus (mouse)
462	ENSMUSG00000009185	ENSMUSG00000009185	Ccl8	chemokine (C-C motif) ligand 8	20307	2.64257	0.365641	504.219	91.72	66.1903	222.819	915.339	837.675	891.571	85	77	159	870	827	1303	7.7478	53.1406	5.65031	4.1809	13.4122	56.1683	50.1519	53.1017	4.92963e-13	9.39507e-12	MGI:MGI:101878	7.22723	04060;04062	Cytokine-cytokine receptor interaction - Mus musculus (mouse);Chemokine signaling pathway - Mus musculus (mouse)
463	ENSMUSG00000064329	ENSMUSG00000064329	Scn1a	sodium channel, voltage-gated, type I, alpha	20265	2.6425	0.771076	3.3722	0	0	0	5.26057	6.07745	8.89518	0	0	0	5	6	13	0	0.0247083	0	0	0	0.0196702	0.0221717	0.032283	0.000610229	0.00342167	MGI:MGI:98246	3.42703	NA	NA
464	ENSMUSG00000028217	ENSMUSG00000028217	Cdh17	cadherin 17	12557	2.63958	0.485743	20.2724	3.23718	6.0173	4.20414	26.3028	43.5551	38.3177	3	7	3	25	43	56	0.0409629	0.319996	0.0294353	0.0561011	0.0373523	0.238235	0.384897	0.336857	5.50723e-08	6.34556e-07	MGI:MGI:1095414	5.4341	NA	NA
465	ENSMUSG00000039760	ENSMUSG00000039760	Il22ra2	interleukin 22 receptor, alpha 2	237310	2.63912	0.771386	3.42044	0	0	0	4.20845	8.10327	8.21094	0	0	0	4	8	12	0	0.0840369	0	0	0	0.0528276	0.0992431	0.10004	0.000623306	0.00348188	MGI:MGI:2665114	3.42126	04060;04630	Cytokine-cytokine receptor interaction - Mus musculus (mouse);Jak-STAT signaling pathway - Mus musculus (mouse)
466	ENSMUSG00000002459	ENSMUSG00000002459	Rgs20	regulator of G-protein signaling 20	58175	2.63703	0.595117	11.2116	4.31623	1.71923	0	24.1986	19.2453	17.7904	4	2	0	23	19	26	0.0300181	0.296317	0.0639404	0.0261139	0	0.357077	0.277075	0.2548	9.375e-06	7.92671e-05	MGI:MGI:1929866	4.43111	NA	NA
467	ENSMUSG00000027875	ENSMUSG00000027875	Hmgcs2	3-hydroxy-3-methylglutaryl-Coenzyme A synthase 2	15360	2.63232	0.508482	18.5933	2.15812	2.57884	8.40828	27.355	33.426	37.6335	2	3	6	26	33	55	0.04152	0.306561	0.0206494	0.0253003	0.0786102	0.260718	0.310828	0.348138	2.25694e-07	2.40602e-06	MGI:MGI:101939	5.17682	00072;00280;00650;00900;01100;03320	Synthesis and degradation of ketone bodies - Mus musculus (mouse);Valine, leucine and isoleucine degradation - Mus musculus (mouse);Butanoate metabolism - Mus musculus (mouse);Terpenoid backbone biosynthesis - Mus musculus (mouse);Metabolic pathways - Mus
468	ENSMUSG00000021087	ENSMUSG00000021087	Rtn1	reticulon 1	104001	2.63098	0.48059	19.0783	4.31623	3.43846	5.60552	28.4071	38.4905	34.2122	4	4	4	27	38	50	0.0385116	0.285622	0.037441	0.0305825	0.0475112	0.245454	0.324489	0.286925	4.38786e-08	5.11937e-07	MGI:MGI:1933947	5.47448	NA	NA
470	ENSMUSG00000047161	ENSMUSG00000047161	Chst9	carbohydrate (N-acetylgalactosamine 4-0) sulfotransferase 9	71367	2.6222	0.77268	3.58273	0	0	0	3.15634	10.1291	8.21094	0	0	0	3	10	12	0	0.11354	0	0	0	0.051175	0.160231	0.129214	0.000689706	0.00381154	MGI:MGI:1918617	3.39364	NA	NA
471	ENSMUSG00000015405	ENSMUSG00000015405	Ace2	angiotensin I converting enzyme (peptidyl-dipeptidase A) 2	70008	2.62119	0.504204	18.5526	3.23718	1.71923	8.40828	34.7198	30.3873	32.8437	3	2	6	33	30	48	0.0387576	0.281159	0.028481	0.0155092	0.0722827	0.304275	0.259827	0.279374	2.00718e-07	2.1576e-06	MGI:MGI:1917258	5.19867	04614;04974	Renin-angiotensin system - Mus musculus (mouse);Protein digestion and absorption - Mus musculus (mouse)
472	ENSMUSG00000034255	ENSMUSG00000034255	Arhgap27	Rho GTPase activating protein 27	544817	2.62078	0.264449	98.6796	23.7393	24.0692	32.2317	154.661	165.104	192.273	22	28	23	147	163	281	0.17343	1.08601	0.154561	0.16068	0.205048	1.00303	1.04471	1.21031	3.75476e-23	1.3906e-21	MGI:MGI:1916903	9.91031	NA	NA
473	ENSMUSG00000004231	ENSMUSG00000004231	Pax2	paired box 2	18504	2.61911	0.77173	3.38936	0	0	0	9.46902	6.07745	4.78971	0	0	0	9	6	7	0	0.0479171	0	0	0	0.0678979	0.0425182	0.0333352	0.000689267	0.00381031	MGI:MGI:97486	3.39381	NA	NA
474	ENSMUSG00000036766	ENSMUSG00000036766	Dner	delta/notch-like EGF repeat containing	227325	2.61772	0.741369	4.72473	1.07906	0	0	12.6254	5.06454	9.57943	1	0	0	12	5	14	0.00311922	0.0773538	0.00935766	0	0	0.109061	0.0426841	0.0803168	0.000414113	0.00243184	MGI:MGI:2152889	3.53092	NA	NA
477	ENSMUSG00000037605	ENSMUSG00000037605	Adgrl3	adhesion G protein-coupled receptor L3	319387	2.6148	0.413718	30.7971	7.55341	11.175	2.80276	57.8663	50.6454	54.7396	7	13	2	55	50	80	0.0335976	0.246819	0.0350034	0.0530985	0.0126909	0.267113	0.228093	0.245252	2.61141e-10	3.91467e-09	MGI:MGI:2441950	6.32025	NA	NA
479	ENSMUSG00000075602	ENSMUSG00000075602	Ly6a	lymphocyte antigen 6 complex, locus A	110454	2.61017	0.30225	11837.2	2520.68	2043.3	4816.54	23704.1	19688.9	18249.5	2336	2377	3437	22530	19438	26671	119.435	773.734	96.8864	80.5278	180.892	907.55	735.479	678.173	5.83206e-18	1.60646e-16	MGI:MGI:107527	8.63579	NA	NA
480	ENSMUSG00000032446	ENSMUSG00000032446	Eomes	eomesodermin	13813	2.60518	0.404325	31.1675	8.63247	8.59614	5.60552	64.1789	44.568	55.4238	8	10	4	61	44	81	0.0675679	0.474042	0.0763333	0.0779382	0.0484321	0.565292	0.383006	0.473827	1.16912e-10	1.81111e-09	MGI:MGI:1201683	6.44329	NA	NA
481	ENSMUSG00000018819	ENSMUSG00000018819	Lsp1	lymphocyte specific 1	16985	2.60461	0.190704	973.706	221.207	257.025	329.324	1850.67	1605.46	1578.55	205	299	235	1759	1585	2307	3.17563	19.411	2.61295	3.11297	3.80097	21.7752	18.4304	18.0275	1.81278e-42	1.47269e-40	MGI:MGI:96832	13.6578	NA	NA
483	ENSMUSG00000021098	ENSMUSG00000021098	4930447C04Rik	RIKEN cDNA 4930447C04 gene	75801	2.5985	0.698408	7.52472	1.07906	1.71923	0	5.26057	15.1936	21.8958	1	2	0	5	15	32	0.0145393	0.210659	0.0165618	0.0270561	0	0.0804262	0.226636	0.324915	0.000198739	0.00126711	MGI:MGI:1923051	3.72061	NA	NA
484	ENSMUSG00000024502	ENSMUSG00000024502	Jakmip2	janus kinase and microtubule interacting protein 2	76217	2.59627	0.711942	6.33537	1.07906	0	1.40138	14.7296	5.06454	15.7376	1	0	1	14	5	23	0.00731728	0.104034	0.00967483	0	0.012277	0.13155	0.0441308	0.136421	0.000265589	0.00164283	MGI:MGI:1923467	3.64674	NA	NA
485	ENSMUSG00000049691	ENSMUSG00000049691	Nkx3-2	NK3 homeobox 2	12020	2.5883	0.461436	22.8507	5.39529	4.29807	7.0069	39.9803	49.6325	30.791	5	5	5	38	49	45	0.101984	0.721779	0.0991486	0.0809866	0.125816	0.731846	0.886424	0.547067	2.03237e-08	2.46924e-07	MGI:MGI:108015	5.60922	NA	NA
486	ENSMUSG00000051041	ENSMUSG00000051041	Olfml1	olfactomedin-like 1	244198	2.58449	0.773661	3.52346	0	0	0	3.15634	11.142	6.84245	0	0	0	3	11	10	0	0.128209	0	0	0	0.0587374	0.2023	0.12359	0.000835962	0.0045041	MGI:MGI:2679264	3.3406	NA	NA
487	ENSMUSG00000039652	ENSMUSG00000039652	Cpeb3	cytoplasmic polyadenylation element binding protein 3	208922	2.58141	0.198715	385.639	117.617	95.4172	110.709	558.672	748.539	682.876	109	111	79	531	739	998	0.575669	3.45833	0.627657	0.52209	0.577261	2.96968	3.88212	3.5232	1.38505e-38	9.72791e-37	MGI:MGI:2443075	12.9905	NA	NA
488	ENSMUSG00000059022	ENSMUSG00000059022	Kcp	kielin/chordin-like protein	333088	2.58109	0.379807	33.0614	9.71153	8.59614	7.0069	55.762	55.71	61.582	9	10	5	53	55	90	0.0545	0.363503	0.0625824	0.0567984	0.0441193	0.357935	0.3489	0.383674	1.07711e-11	1.81187e-10	MGI:MGI:2141640	6.7958	NA	NA
489	ENSMUSG00000020251	ENSMUSG00000020251	Glt8d2	glycosyltransferase 8 domain containing 2	74782	2.57771	0.225263	471.585	106.827	159.888	124.723	656.519	866.037	915.519	99	186	89	624	855	1338	1.39047	8.43125	1.13495	1.74173	1.29474	6.94778	8.94205	9.40393	2.54577e-30	1.28594e-28	MGI:MGI:1922032	11.4431	NA	NA
490	ENSMUSG00000022180	ENSMUSG00000022180	Slc7a8	solute carrier family 7 (cationic amino acid transporter, y+ system), member 8	50934	2.5758	0.339908	65.8985	16.1859	18.0519	18.2179	77.8564	133.704	131.375	15	21	13	74	132	192	0.136586	0.870338	0.126339	0.144475	0.138944	0.605336	1.01426	0.991421	3.51123e-14	7.42201e-13	MGI:MGI:1355323	7.57793	4974	Protein digestion and absorption - Mus musculus (mouse)
491	ENSMUSG00000011008	ENSMUSG00000011008	Mcoln2	mucolipin 2	68279	2.5748	0.654663	8.22117	0	2.57884	1.40138	13.6775	11.142	20.5273	0	3	1	13	11	30	0.016712	0.184458	0	0.033031	0.017105	0.170191	0.135268	0.247917	8.38879e-05	0.000590554	MGI:MGI:1915529	3.93301	NA	NA
494	ENSMUSG00000018654	ENSMUSG00000018654	Ikzf1	IKAROS family zinc finger 1	22778	2.56506	0.745249	4.40081	0	0.859614	0	12.6254	6.07745	6.84245	0	1	0	12	6	10	0.00179134	0.0510086	0	0.00537401	0	0.0766783	0.0360124	0.0403351	0.000577679	0.00326094	MGI:MGI:1342540	3.44188	NA	NA
495	ENSMUSG00000050751	ENSMUSG00000050751	Pgbd5	piggyBac transposable element derived 5	209966	2.56481	0.773871	3.45721	0	0	0	11.5733	5.06454	4.10547	0	0	0	11	5	6	0	0.0665003	0	0	0	0.112632	0.0480892	0.0387803	0.000918864	0.00488353	MGI:MGI:2429955	3.31426	NA	NA
496	ENSMUSG00000021728	ENSMUSG00000021728	Emb	embigin	13723	2.56172	0.166419	4265.8	1024.03	1353.03	1264.04	7771.96	7642.39	6539.33	949	1574	902	7387	7545	9557	16.9831	100.094	14.308	19.384	17.2571	108.168	103.777	88.3376	1.81673e-53	2.23966e-51	MGI:MGI:95321	15.3933	NA	NA
497	ENSMUSG00000027412	ENSMUSG00000027412	Lpin3	lipin 3	64899	2.55713	0.320285	61.9684	12.9487	18.9115	18.2179	129.41	99.265	93.0573	12	22	13	123	98	136	0.151623	0.953598	0.11747	0.175911	0.161487	1.16942	0.875184	0.816196	1.41761e-15	3.33658e-14	MGI:MGI:1891342	7.98392	NA	NA
498	ENSMUSG00000067700	ENSMUSG00000067700	Gm5862	predicted gene 5862	545739	2.55524	0.774461	3.56023	0	0	0	10.5211	8.10327	2.73698	0	0	0	10	8	4	0	0.111751	0	0	0	0.167296	0.125715	0.0422414	0.000968997	0.00511297	MGI:MGI:3645135	3.29938	NA	NA
499	ENSMUSG00000035277	ENSMUSG00000035277	Arx	aristaless related homeobox	11878	2.55435	0.739072	4.51975	0	0	1.40138	8.41691	11.142	6.1582	0	0	1	8	11	9	0.00500634	0.0920124	0	0	0.015019	0.0919605	0.118772	0.0653049	0.000547928	0.00311795	MGI:MGI:1097716	3.45616	NA	NA
500	ENSMUSG00000035305	ENSMUSG00000035305	Ror1	receptor tyrosine kinase-like orphan receptor 1	26563	2.54983	0.221122	276.41	73.376	94.5576	64.4635	404.012	530.764	491.288	68	110	46	384	524	718	0.424894	2.53725	0.400876	0.529688	0.344118	2.19862	2.81813	2.59499	9.16974e-31	4.75451e-29	MGI:MGI:1347520	11.5313	NA	NA
501	ENSMUSG00000032377	ENSMUSG00000032377	Plscr4	phospholipid scramblase 4	235527	2.54931	0.180129	915.386	238.472	290.55	255.051	1317.25	1657.12	1733.88	221	338	182	1252	1636	2534	1.93825	11.3467	1.76511	2.20507	1.84459	9.71185	11.9204	12.4078	1.79772e-45	1.69476e-43	MGI:MGI:2143267	14.1527	NA	NA
502	ENSMUSG00000043719	ENSMUSG00000043719	Col6a6	collagen, type VI, alpha 6	245026	2.54917	0.773116	3.09792	0	0	0	7.3648	5.06454	6.1582	0	0	0	7	5	9	0	0.0269233	0	0	0	0.0325353	0.0218291	0.0264053	0.000976286	0.00514835	MGI:MGI:2444259	3.29727	04510;04512;04974	Focal adhesion - Mus musculus (mouse);ECM-receptor interaction - Mus musculus (mouse);Protein digestion and absorption - Mus musculus (mouse)
503	ENSMUSG00000027489	ENSMUSG00000027489	Necab3	N-terminal EF-hand calcium binding protein 3	56846	2.54557	0.652026	8.20708	3.23718	0.859614	0	19.9902	12.1549	13.0006	3	1	0	19	12	19	0.0236288	0.254121	0.0557162	0.01517	0	0.342715	0.203315	0.216334	9.45811e-05	0.000656962	MGI:MGI:1861721	3.90409	NA	NA
504	ENSMUSG00000078877	ENSMUSG00000078877	Gm14295	predicted gene 14295	100039123	2.54345	0.570421	16.9864	3.23718	6.87692	0	43.1367	19.2453	29.4225	3	8	0	41	19	43	0.0430969	0.377496	0.0406806	0.08861	0	0.53997	0.235044	0.357475	8.23844e-06	7.0366e-05	MGI:MGI:3709624	4.45889	NA	NA
505	ENSMUSG00000090066	ENSMUSG00000090066	LOC102634333	uncharacterized LOC102634333	102634333	2.5426	0.706296	5.4031	1.07906	0.859614	0	8.41691	13.1678	8.89518	1	1	0	8	13	13	0.00211184	0.032081	0.00348715	0.00284837	0	0.0270944	0.0413564	0.0277923	0.000318326	0.00192999	NA	3.59991	NA	NA
506	ENSMUSG00000030711	ENSMUSG00000030711	Sult1a1	sulfotransferase family 1A, phenol-preferring, member 1	20887	2.54226	0.386612	46.8141	9.71153	11.175	16.8166	55.762	82.0456	105.374	9	13	12	53	81	154	0.287997	1.81646	0.22315	0.263283	0.377558	1.27629	1.83218	2.34091	4.84052e-11	7.74351e-10	MGI:MGI:102896	6.57576	920	Sulfur metabolism - Mus musculus (mouse)
507	ENSMUSG00000067279	ENSMUSG00000067279	Ppp1r3c	protein phosphatase 1, regulatory (inhibitor) subunit 3C	53412	2.53624	0.285181	82.1351	23.7393	21.4904	23.8235	115.733	145.859	162.166	22	25	17	110	144	237	0.266487	1.59702	0.274845	0.255112	0.269503	1.33468	1.64118	1.8152	5.9246e-19	1.71502e-17	MGI:MGI:1858229	8.89344	4910	Insulin signaling pathway - Mus musculus (mouse)
508	ENSMUSG00000009378	ENSMUSG00000009378	Slc16a12	solute carrier family 16 (monocarboxylic acid transporters), member 12	240638	2.5358	0.642197	8.26225	1.07906	0.859614	2.80276	11.5733	20.2582	13.0006	1	1	2	11	20	19	0.0121718	0.113416	0.00838517	0.00684917	0.021281	0.0895826	0.152993	0.0976734	7.85978e-05	0.000558299	MGI:MGI:2147716	3.94864	NA	NA
509	ENSMUSG00000036144	ENSMUSG00000036144	Meox2	mesenchyme homeobox 2	17286	2.53489	0.743341	4.0963	0	0.859614	0	8.41691	7.09036	8.21094	0	1	0	8	7	12	0.00200622	0.0528378	0	0.00601866	0	0.0572509	0.0470544	0.0542082	0.000649316	0.00361325	MGI:MGI:103219	3.41013	NA	NA
511	ENSMUSG00000039982	ENSMUSG00000039982	Dtx4	deltex 4, E3 ubiquitin ligase	207521	2.5308	0.165757	856.08	243.867	286.252	211.608	1385.63	1481.89	1527.23	226	333	151	1317	1463	2232	1.35444	7.82115	1.33163	1.60267	1.12902	7.53667	7.86408	8.06269	1.24707e-52	1.49555e-50	MGI:MGI:2672905	15.2681	4330	Notch signaling pathway - Mus musculus (mouse)
512	ENSMUSG00000022206	ENSMUSG00000022206	Npr3	natriuretic peptide receptor 3	18162	2.52296	0.254982	4062.87	1443.78	962.768	1056.64	4803.95	7784.2	8325.89	1338	1120	754	4566	7685	12168	5.24643	30.9024	6.56123	4.48614	4.69191	21.7462	34.3796	36.5813	4.39086e-23	1.62278e-21	MGI:MGI:97373	9.89466	NA	NA
514	ENSMUSG00000032625	ENSMUSG00000032625	Thsd7a	thrombospondin, type I, domain containing 7A	330267	2.51817	0.296817	2982.89	950.651	920.647	636.226	2988	5956.92	6444.9	881	1071	454	2840	5881	9419	2.40079	14.3083	2.72105	2.70194	1.77937	8.51918	16.5707	17.8351	2.17745e-17	5.78106e-16	MGI:MGI:2685683	8.48391	NA	NA
515	ENSMUSG00000071847	ENSMUSG00000071847	Apcdd1	adenomatosis polyposis coli down-regulated 1	494504	2.51817	0.174478	1136.84	333.429	388.546	269.065	1879.08	2026.83	1924.1	309	452	192	1786	2001	2812	3.72913	21.3755	3.74999	4.4806	2.9568	21.051	22.1537	20.9217	3.22939e-47	3.36869e-45	MGI:MGI:3513977	14.4325	NA	NA
516	ENSMUSG00000020990	ENSMUSG00000020990	Cdkl1	cyclin-dependent kinase-like 1 (CDC2-related kinase)	71091	2.50989	0.380827	43.9192	7.55341	12.8942	15.4152	54.7099	90.1489	82.7936	7	15	11	52	89	121	0.22264	1.38017	0.14078	0.246412	0.280728	1.0157	1.63291	1.4919	4.38014e-11	7.01978e-10	MGI:MGI:1918341	6.59061	NA	NA
517	ENSMUSG00000052504	ENSMUSG00000052504	Epha3	Eph receptor A3	13837	2.50958	0.343391	851.499	241.709	293.129	168.166	740.688	1817.16	1848.14	224	341	120	704	1794	2701	1.31017	7.95591	1.34457	1.67192	0.914039	4.10418	9.82393	9.93962	2.70694e-13	5.28468e-12	MGI:MGI:99612	7.30823	4360	Axon guidance - Mus musculus (mouse)
518	ENSMUSG00000044827	ENSMUSG00000044827	Tlr1	toll-like receptor 1	21897	2.50841	0.179855	571.294	143.515	177.081	182.179	870.098	970.366	1084.53	133	206	130	827	958	1585	1.99058	11.3095	1.70354	2.15523	2.11297	10.2879	11.1942	12.4463	3.28661e-44	2.91154e-42	MGI:MGI:1341295	13.9469	4620	Toll-like receptor signaling pathway - Mus musculus (mouse)
519	ENSMUSG00000084989	ENSMUSG00000084989	Crocc2	ciliary rootlet coiled-coil, rootletin family member 2	381284	2.5064	0.621617	8.88135	3.23718	1.71923	0	13.6775	18.2324	16.4219	3	2	0	13	18	24	0.0167408	0.158102	0.0325159	0.0177064	0	0.136848	0.177982	0.159477	5.52899e-05	0.000406806	MGI:MGI:3045962	4.03206	NA	NA
520	ENSMUSG00000079559	ENSMUSG00000079559	Gm684	predicted gene 684	100502940	2.50536	0.303202	71.5094	21.5812	18.0519	21.0207	107.316	150.923	110.163	20	21	15	102	149	161	0.503722	2.99161	0.537899	0.461335	0.511931	2.66434	3.65583	2.65465	1.4202e-16	3.57668e-15	MGI:MGI:2685530	8.26303	NA	NA
521	ENSMUSG00000006542	ENSMUSG00000006542	Prkag3	protein kinase, AMP-activated, gamma 3 non-catatlytic subunit	241113	2.50525	0.704514	5.29902	0	0.859614	1.40138	9.46902	9.11618	10.9479	0	1	1	9	9	16	0.0100884	0.129434	0	0.0118522	0.0184129	0.126834	0.119136	0.142332	0.000376553	0.0022291	MGI:MGI:1891343	3.55599	04910;04920;05410	Insulin signaling pathway - Mus musculus (mouse);Adipocytokine signaling pathway - Mus musculus (mouse);Hypertrophic cardiomyopathy (HCM) - Mus musculus (mouse)
522	ENSMUSG00000068859	ENSMUSG00000068859	Sp9	trans-acting transcription factor 9	381373	2.50417	0.349659	40.0988	12.9487	10.3154	9.80966	70.4916	63.8132	73.2142	12	12	7	67	63	107	0.0769682	0.471935	0.0903012	0.0737599	0.0668436	0.489673	0.432496	0.493636	7.96628e-13	1.49084e-11	MGI:MGI:3574660	7.16173	NA	NA
523	ENSMUSG00000024053	ENSMUSG00000024053	Emilin2	elastin microfibril interfacer 2	246707	2.50411	0.126322	3085	896.698	986.837	860.447	5239.53	5478.82	5047.67	831	1148	614	4980	5409	7377	7.3782	41.3928	7.21935	8.1464	6.76885	42.019	42.869	39.2905	1.87738e-87	6.48947e-85	MGI:MGI:2389136	19.8232	NA	NA
524	ENSMUSG00000033965	ENSMUSG00000033965	Slc16a2	solute carrier family 16 (monocarboxylic acid transporters), member 2	20502	2.50302	0.283211	93.3406	35.6089	24.9288	18.2179	179.911	157.001	144.376	33	29	13	171	155	211	0.200447	1.19648	0.271155	0.194638	0.135549	1.36464	1.16189	1.06291	9.74296e-19	2.78377e-17	MGI:MGI:1203732	8.83802	NA	NA
527	ENSMUSG00000052026	ENSMUSG00000052026	Slc6a7	solute carrier family 6 (neurotransmitter transporter, L-proline), member 7	240332	2.49949	0.638874	7.57555	1.07906	1.71923	1.40138	14.7296	12.1549	14.3691	1	2	1	14	12	21	0.0132221	0.126776	0.0101641	0.0166044	0.0128978	0.138202	0.11127	0.130857	9.14056e-05	0.000636833	MGI:MGI:2147363	3.91234	NA	NA
528	ENSMUSG00000038132	ENSMUSG00000038132	Rbm24	RNA binding motif protein 24	666794	2.49916	0.66001	7.82878	2.15812	1.71923	0	17.8859	8.10327	17.1061	2	2	0	17	8	25	0.0127972	0.137831	0.0211311	0.0172603	0	0.174446	0.0771102	0.161936	0.000152758	0.00100111	MGI:MGI:3610364	3.78654	NA	NA
529	ENSMUSG00000022586	ENSMUSG00000022586	Ly6i	lymphocyte antigen 6 complex, locus I	57248	2.49848	0.50588	18.1011	1.07906	4.29807	8.40828	31.5634	28.3614	34.8965	1	5	6	30	28	51	0.163753	1.10838	0.0386883	0.158007	0.294564	1.12725	0.988249	1.20965	7.8569e-07	7.85646e-06	MGI:MGI:1888480	4.93889	NA	NA
530	ENSMUSG00000025780	ENSMUSG00000025780	Itih5	inter-alpha (globulin) inhibitor H5	209378	2.49737	0.468619	26.6655	7.55341	10.3154	1.40138	33.6676	53.6842	53.3711	7	12	1	32	53	78	0.0259002	0.182382	0.0300985	0.0421458	0.00545628	0.133634	0.207899	0.205614	9.86426e-08	1.10061e-06	MGI:MGI:1925751	5.32921	NA	NA
531	ENSMUSG00000028545	ENSMUSG00000028545	Bend5	BEN domain containing 5	67621	2.49705	0.339229	52.377	16.1859	18.0519	8.40828	76.8043	92.1747	102.637	15	21	6	73	91	150	0.24659	1.52465	0.279039	0.319094	0.141636	1.31891	1.54434	1.71071	1.82616e-13	3.61724e-12	MGI:MGI:1914871	7.36094	NA	NA
532	ENSMUSG00000026620	ENSMUSG00000026620	Mark1	MAP/microtubule affinity regulating kinase 1	226778	2.49217	0.2047	276.115	74.455	73.0672	98.0966	412.429	490.248	508.394	69	85	70	392	484	743	0.566032	3.18257	0.515577	0.518788	0.663731	2.84479	3.29928	3.40365	4.23789e-34	2.59409e-32	MGI:MGI:2664902	12.1747	NA	NA
533	ENSMUSG00000027868	ENSMUSG00000027868	Tbx15	T-box 15	21384	2.49176	0.153035	3919.86	1152.43	1208.62	1137.92	5754.01	6717.61	7548.59	1068	1406	812	5469	6632	11032	10.3094	57.5514	10.1733	10.9397	9.81518	50.5964	57.6323	64.4255	1.31732e-59	2.0371e-57	MGI:MGI:1277234	16.2823	NA	NA
534	ENSMUSG00000024806	ENSMUSG00000024806	Mlana	melan-A	77836	2.48862	0.272517	79.2815	17.2649	24.9288	26.6262	132.566	134.717	139.586	16	29	19	126	133	204	1.1595	6.70232	0.872381	1.29155	1.31459	6.6723	6.61556	6.8191	6.72552e-20	2.05484e-18	MGI:MGI:108454	9.13198	NA	NA
535	ENSMUSG00000055805	ENSMUSG00000055805	Fmnl1	formin-like 1	57778	2.48816	0.29703	68.5148	20.5021	16.3327	22.4221	135.723	111.42	104.689	19	19	16	129	110	153	0.163097	0.950323	0.169574	0.138511	0.181207	1.11819	0.895626	0.837158	5.43867e-17	1.40173e-15	MGI:MGI:1888994	8.3768	NA	NA
536	ENSMUSG00000067780	ENSMUSG00000067780	Pi15	peptidase inhibitor 15	94227	2.48484	0.336813	1381.84	390.619	544.996	227.024	1483.48	2738.9	2905.99	362	634	162	1410	2704	4247	1.77552	10.5342	1.77644	2.54131	1.0088	6.72018	12.1054	12.7772	1.61303e-13	3.21204e-12	MGI:MGI:1934659	7.37749	NA	NA
537	ENSMUSG00000024155	ENSMUSG00000024155	Meiob	meiosis specific with OB domains	75178	2.48418	0.748505	4.11142	0	0.859614	0	11.5733	6.07745	6.1582	0	1	0	11	6	9	0.00543081	0.14411	0	0.0162924	0	0.213094	0.109179	0.110056	0.000903857	0.00481393	MGI:MGI:1922428	3.31886	NA	NA
538	ENSMUSG00000027562	ENSMUSG00000027562	Car2	carbonic anhydrase 2	12349	2.4838	0.645015	11.8669	1.07906	5.15769	0	10.5211	22.284	32.1595	1	6	0	10	22	47	0.0373476	0.370865	0.0189873	0.0930554	0	0.184409	0.381079	0.547107	0.000117752	0.000797174	MGI:MGI:88269	3.85076	00910;04966;04971;04972;04976	Nitrogen metabolism - Mus musculus (mouse);Collecting duct acid secretion - Mus musculus (mouse);Gastric acid secretion - Mus musculus (mouse);Pancreatic secretion - Mus musculus (mouse);Bile secretion - Mus musculus (mouse)
539	ENSMUSG00000031548	ENSMUSG00000031548	Sfrp1	secreted frizzled-related protein 1	20377	2.48326	0.258375	5169.39	1414.65	2084.56	1006.19	9240.71	9278.24	7991.98	1311	2425	718	8783	9160	11680	10.8848	62.2789	10.1858	15.3898	7.07893	66.2759	64.9259	55.6349	7.17902e-22	2.51109e-20	MGI:MGI:892014	9.61108	4310	Wnt signaling pathway - Mus musculus (mouse)
540	ENSMUSG00000074093	ENSMUSG00000074093	Svip	small VCP/p97-interacting protein	75744	2.48293	0.617507	9.27853	1.07906	0.859614	4.20414	17.8859	13.1678	18.4746	1	1	3	17	13	27	0.020816	0.166282	0.0111044	0.00907029	0.0422732	0.183342	0.131694	0.18381	5.79784e-05	0.000424108	MGI:MGI:1922994	4.02089	4141	Protein processing in endoplasmic reticulum - Mus musculus (mouse)
541	ENSMUSG00000067001	ENSMUSG00000067001	Serpinb7	serine (or cysteine) peptidase inhibitor, clade B, member 7	116872	2.48002	0.362774	40.9709	12.9487	6.87692	15.4152	70.4916	64.8261	75.2669	12	8	11	67	64	110	0.195076	1.14606	0.216129	0.117692	0.251405	1.172	1.05158	1.21461	8.12812e-12	1.38002e-10	MGI:MGI:2151053	6.83627	NA	NA
542	ENSMUSG00000029576	ENSMUSG00000029576	Radil	Ras association and DIL domains	231858	2.47961	0.267998	120.304	23.7393	43.8403	36.4359	224.1	211.698	182.009	22	51	26	213	209	266	0.276143	1.60174	0.18857	0.357064	0.282796	1.77316	1.63427	1.39779	2.19617e-20	7.01383e-19	MGI:MGI:2443088	9.25235	NA	NA
543	ENSMUSG00000014704	ENSMUSG00000014704	Hoxa2	homeobox A2	15399	2.47934	0.474597	19.367	6.47435	5.15769	2.80276	28.4071	40.5163	32.8437	6	6	2	27	40	48	0.0628003	0.430582	0.0841147	0.0687066	0.0355795	0.367624	0.511575	0.412546	1.75003e-07	1.89504e-06	MGI:MGI:96174	5.2241	NA	NA
544	ENSMUSG00000019996	ENSMUSG00000019996	Map7	microtubule-associated protein 7	17761	2.47901	0.418805	53.248	22.6602	10.3154	9.80966	54.7099	106.355	115.637	21	12	7	52	105	169	0.115393	0.726653	0.183188	0.0855039	0.0774864	0.440555	0.835595	0.903807	3.23434e-09	4.28064e-08	MGI:MGI:1328328	5.91924	NA	NA
545	ENSMUSG00000055301	ENSMUSG00000055301	Adh7	alcohol dehydrogenase 7 (class IV), mu or sigma polypeptide	11529	2.47654	0.180341	271.092	70.1388	85.9614	86.8856	451.357	468.977	463.234	65	100	62	429	463	677	0.757398	4.21483	0.65537	0.823568	0.793257	4.20097	4.25876	4.18478	6.48364e-43	5.31629e-41	MGI:MGI:87926	13.7325	00010;00071;00350;00830;00980;00982;01100	Glycolysis / Gluconeogenesis - Mus musculus (mouse);Fatty acid degradation - Mus musculus (mouse);Tyrosine metabolism - Mus musculus (mouse);Retinol metabolism - Mus musculus (mouse);Metabolism of xenobiotics by cytochrome P450 - Mus musculus (mouse);Drug
546	ENSMUSG00000091387	ENSMUSG00000091387	Gcnt4	glucosaminyl (N-acetyl) transferase 4, core 2 (beta-1,6-N-acetylglucosaminyltransferase)	218476	2.47513	0.384763	44.9498	18.344	11.175	7.0069	61.0226	98.2521	73.8984	17	13	5	58	97	108	0.0755077	0.469171	0.113383	0.0708223	0.0423175	0.375705	0.590202	0.441606	1.25219e-10	1.93469e-09	MGI:MGI:2684919	6.43287	00512;01100	Mucin type O-Glycan biosynthesis - Mus musculus (mouse);Metabolic pathways - Mus musculus (mouse)
547	ENSMUSG00000049191	ENSMUSG00000049191	Rgag4	retrotransposon gag domain containing 4	331474	2.47441	0.216678	179.65	48.5576	50.7172	61.6607	285.123	287.666	344.175	45	59	44	271	284	503	0.362647	2.02137	0.328514	0.351819	0.407608	1.92145	1.89142	2.25123	3.3306e-30	1.66332e-28	MGI:MGI:3045324	11.4198	NA	NA
548	ENSMUSG00000043631	ENSMUSG00000043631	Ecm2	extracellular matrix protein 2, female organ and adipocyte specific	407800	2.4735	0.270629	183.584	35.6089	73.0672	50.4497	278.81	320.079	343.491	33	85	36	265	316	502	0.466364	2.68716	0.311723	0.655843	0.431525	2.43119	2.72314	2.90716	6.2558e-20	1.92598e-18	MGI:MGI:3039578	9.13982	NA	NA
549	ENSMUSG00000086022	ENSMUSG00000086022	Rad51ap2	RAD51 associated protein 2	209550	2.47245	0.746746	4.20277	1.07906	0	0	11.5733	7.09036	5.47396	1	0	0	11	7	8	0.00356623	0.0783643	0.0106987	0	0	0.114299	0.0683214	0.0524724	0.000929758	0.00492657	MGI:MGI:3644580	3.31096	NA	NA
550	ENSMUSG00000039683	ENSMUSG00000039683	Sdk1	sidekick cell adhesion molecule 1	330222	2.47229	0.403487	61.2663	16.1859	18.0519	15.4152	167.286	67.8649	82.7936	15	21	11	159	67	121	0.050436	0.316899	0.0492199	0.0562854	0.0458028	0.506718	0.200564	0.243414	8.93843e-10	1.26364e-08	MGI:MGI:2444413	6.1273	NA	NA
551	ENSMUSG00000063971	ENSMUSG00000063971	1700011A15Rik	RIKEN cDNA 1700011A15 gene	66322	2.46627	0.775265	2.99042	0	0	0	8.41691	4.05163	5.47396	0	0	0	8	4	8	0	0.204681	0	0	0	0.292278	0.13727	0.184496	0.00146671	0.00737285	MGI:MGI:1913572	3.18119	NA	NA
552	ENSMUSG00000028036	ENSMUSG00000028036	Ptgfr	prostaglandin F receptor	19220	2.46116	0.397936	57.1239	6.47435	25.7884	14.0138	86.2733	93.1876	117.006	6	30	10	82	92	171	0.116226	0.722218	0.0484339	0.197809	0.102435	0.642882	0.677509	0.846263	6.21733e-10	8.95469e-09	MGI:MGI:97796	6.18482	04020;04080	Calcium signaling pathway - Mus musculus (mouse);Neuroactive ligand-receptor interaction - Mus musculus (mouse)
553	ENSMUSG00000026475	ENSMUSG00000026475	Rgs16	regulator of G-protein signaling 16	19734	2.45945	0.332864	168.615	29.1346	40.4019	77.0759	255.664	250.188	359.228	27	47	55	243	247	525	0.654405	3.79138	0.39211	0.55753	1.01357	3.42743	3.27242	4.67427	1.48198e-13	2.95875e-12	MGI:MGI:108407	7.38877	NA	NA
554	ENSMUSG00000027339	ENSMUSG00000027339	Rassf2	Ras association (RalGDS/AF-6) domain family member 2	215653	2.45677	0.329271	518.785	129.487	234.675	79.8787	785.929	975.431	907.308	120	273	57	747	963	1326	0.57119	3.32403	0.495105	0.920036	0.298428	2.99334	3.62469	3.35406	8.57181e-14	1.76122e-12	MGI:MGI:2442060	7.46123	NA	NA
555	ENSMUSG00000052125	ENSMUSG00000052125	F730043M19Rik	RIKEN cDNA F730043M19 gene	320046	2.45486	0.307924	62.4087	21.5812	17.1923	15.4152	89.4297	110.407	120.427	20	20	11	85	109	176	0.171944	0.991061	0.205123	0.167548	0.143161	0.846685	1.01986	1.10664	1.55737e-15	3.65577e-14	MGI:MGI:2443237	7.97231	NA	NA
556	ENSMUSG00000097471	ENSMUSG00000097471	5830432E09Rik	RIKEN cDNA 5830432E09 gene	67765	2.44704	0.657399	8.1888	0	0.859614	4.20414	16.8338	10.1291	17.1061	0	1	3	16	10	25	0.0146689	0.126867	0	0.00777417	0.0362325	0.147899	0.0868273	0.145874	0.000197416	0.00126005	MGI:MGI:1915015	3.7223	NA	NA
557	ENSMUSG00000024737	ENSMUSG00000024737	Slc15a3	solute carrier family 15, member 3	65221	2.44704	0.678421	6.07037	1.07906	1.71923	0	10.5211	12.1549	10.9479	1	2	0	10	12	16	0.00612574	0.0708691	0.00697788	0.0113993	0	0.0677708	0.0763894	0.068447	0.000309807	0.00188396	MGI:MGI:1929691	3.60696	NA	NA
558	ENSMUSG00000021469	ENSMUSG00000021469	Msx2	msh homeobox 2	17702	2.44702	0.58641	16.288	5.39529	1.71923	4.20414	11.5733	32.4131	42.4232	5	2	3	11	32	62	0.0809697	0.604038	0.11633	0.0380082	0.088571	0.248561	0.679203	0.884349	3.00772e-05	0.00023266	MGI:MGI:97169	4.17288	NA	NA
559	ENSMUSG00000030498	ENSMUSG00000030498	Gas2	growth arrest specific 2	14453	2.44352	0.207518	310.429	102.511	94.5576	84.0828	430.314	576.345	574.766	95	110	60	409	569	840	0.935753	5.13181	1.02185	0.966454	0.81896	4.27272	5.58345	5.53927	5.25057e-32	2.92918e-30	MGI:MGI:95657	11.775	NA	NA
560	ENSMUSG00000069763	ENSMUSG00000069763	Tmem100	transmembrane protein 100	67888	2.43948	0.776753	3.23856	0	0	0	2.10423	9.11618	8.21094	0	0	0	2	9	12	0	0.112201	0	0	0	0.0373411	0.157837	0.141426	0.00168598	0.00833019	MGI:MGI:1915138	3.14061	NA	NA
561	ENSMUSG00000029664	ENSMUSG00000029664	Tfpi2	tissue factor pathway inhibitor 2	21789	2.43853	0.384761	46.3473	16.1859	12.8942	9.80966	51.5536	91.1618	96.4785	15	15	7	49	90	141	0.269709	1.61324	0.335877	0.274351	0.1989	1.06562	1.83848	1.93561	2.33101e-10	3.50326e-09	MGI:MGI:108543	6.33778	NA	NA
562	ENSMUSG00000034957	ENSMUSG00000034957	Cebpa	CCAAT/enhancer binding protein (C/EBP), alpha	12606	2.43853	0.205302	313.415	107.906	85.1018	92.4911	538.682	604.706	451.601	100	99	66	512	597	660	1.13751	6.21818	1.28961	1.04285	1.08007	6.4128	7.02362	5.21811	1.54417e-32	8.80977e-31	MGI:MGI:99480	11.8778	05200;05221	Pathways in cancer - Mus musculus (mouse);Acute myeloid leukemia - Mus musculus (mouse)
563	ENSMUSG00000025427	ENSMUSG00000025427	Rnf165	ring finger protein 165	225743	2.43744	0.373238	33.8002	9.71153	10.3154	8.40828	65.231	51.6583	57.4766	9	12	6	62	51	84	0.0409723	0.245441	0.0418787	0.0456099	0.0354284	0.280196	0.216496	0.23963	6.55378e-11	1.03342e-09	MGI:MGI:2444521	6.53053	NA	NA
564	ENSMUSG00000035283	ENSMUSG00000035283	Adrb1	adrenergic receptor, beta 1	11554	2.43561	0.350661	65.7049	12.9487	21.4904	22.4221	76.8043	138.768	121.796	12	25	16	73	137	178	0.239655	1.38641	0.163637	0.278463	0.276866	0.966813	1.70431	1.4881	3.76377e-12	6.57597e-11	MGI:MGI:87937	6.94578	04020;04080;04144;04540;04970;05414	Calcium signaling pathway - Mus musculus (mouse);Neuroactive ligand-receptor interaction - Mus musculus (mouse);Endocytosis - Mus musculus (mouse);Gap junction - Mus musculus (mouse);Salivary secretion - Mus musculus (mouse);Dilated cardiomyopathy - Mus m
565	ENSMUSG00000079450	ENSMUSG00000079450	Cldn34c1	claudin 34C1	73061	2.4351	0.775499	2.80853	0	0	0	6.31268	5.06454	5.47396	0	0	0	6	5	8	0	0.0524577	0	0	0	0.0599651	0.0469383	0.0504696	0.00168922	0.00834386	MGI:MGI:1920311	3.14005	NA	NA
566	ENSMUSG00000021198	ENSMUSG00000021198	Unc79	unc-79 homolog (C. elegans)	217843	2.43475	0.747344	4.21972	0	0	1.40138	4.20845	10.1291	9.57943	0	0	1	4	10	14	0.00161913	0.0275486	0	0	0.0048574	0.0148708	0.0349207	0.0328544	0.00112251	0.00584428	MGI:MGI:2684729	3.25787	NA	NA
567	ENSMUSG00000086528	ENSMUSG00000086528	Gm15731	predicted gene 15731	102632947	2.43365	0.745773	3.9048	1.07906	0	0	8.41691	7.09036	6.84245	1	0	0	8	7	10	0.00515844	0.104646	0.0154753	0	0	0.12024	0.0988249	0.0948747	0.0011014	0.00574796	MGI:MGI:3783174	3.26326	NA	NA
568	ENSMUSG00000038879	ENSMUSG00000038879	Nipal2	NIPA-like domain containing 2	223473	2.43328	0.556107	12.5473	2.15812	1.71923	5.60552	18.938	26.3356	20.5273	2	2	4	18	26	30	0.0257819	0.176409	0.0177612	0.0145077	0.0450767	0.155251	0.210642	0.163333	1.21116e-05	0.000100525	MGI:MGI:1924488	4.37557	NA	NA
569	ENSMUSG00000021758	ENSMUSG00000021758	Ddx4	DEAD (Asp-Glu-Ala-Asp) box polypeptide 4	13206	2.4224	0.656063	8.6112	1.07906	3.43846	0	8.41691	20.2582	18.4746	1	4	0	8	20	27	0.0169594	0.169179	0.0119229	0.0389554	0	0.0926383	0.217541	0.197359	0.000222205	0.00139752	MGI:MGI:102670	3.69233	NA	NA
570	ENSMUSG00000049420	ENSMUSG00000049420	Tmem200a	transmembrane protein 200A	77220	2.41978	0.374817	39.0699	10.7906	9.45576	14.0138	51.5536	67.8649	80.7409	10	11	10	49	67	118	0.0871555	0.498189	0.0825476	0.0741691	0.10475	0.392843	0.504554	0.597169	1.07575e-10	1.67087e-09	MGI:MGI:1924470	6.4559	NA	NA
571	ENSMUSG00000019775	ENSMUSG00000019775	Rgs17	regulator of G-protein signaling 17	56533	2.41812	0.259594	170.496	39.9252	48.998	67.2662	231.465	308.937	326.385	37	57	48	220	305	477	0.199706	1.08424	0.15344	0.19308	0.252597	0.886092	1.15389	1.21274	1.21965e-20	4.00396e-19	MGI:MGI:1927469	9.31499	NA	NA
572	ENSMUSG00000028631	ENSMUSG00000028631	Kcnq4	potassium voltage-gated channel, subfamily Q, member 4	60613	2.41316	0.66109	7.17177	1.07906	2.57884	0	10.5211	17.2194	11.6322	1	3	0	10	17	17	0.00996907	0.10298	0.0086676	0.0212396	0	0.0841817	0.134424	0.0903355	0.000261951	0.00162375	MGI:MGI:1926803	3.65028	NA	NA
573	ENSMUSG00000059645	ENSMUSG00000059645	Gm7361	predicted gene 7361	664837	2.41227	0.260284	175.513	55.032	39.5423	67.2662	278.81	255.253	357.176	51	46	48	265	252	522	0.565133	3.05202	0.578425	0.426149	0.690825	2.91905	2.60739	3.6296	1.8993e-20	6.08778e-19	MGI:MGI:3805965	9.26785	NA	NA
574	ENSMUSG00000020191	ENSMUSG00000020191	4930415F15Rik	RIKEN cDNA 4930415F15 gene	73862	2.41097	0.750217	3.80242	0	0.859614	0	7.3648	9.11618	5.47396	0	1	0	7	9	8	0.0122014	0.297464	0	0.0366042	0	0.304665	0.367939	0.219789	0.0013104	0.00668625	MGI:MGI:1921112	3.21369	NA	NA
575	ENSMUSG00000039252	ENSMUSG00000039252	Lgi2	leucine-rich repeat LGI family, member 2	246316	2.41089	0.263186	176.306	48.5576	67.0499	43.4428	231.465	321.092	346.228	45	78	31	220	317	506	0.859659	4.72117	0.783884	1.10984	0.685252	3.72204	5.03764	5.40382	5.16976e-20	1.60737e-18	MGI:MGI:2180196	9.16042	NA	NA
576	ENSMUSG00000034732	ENSMUSG00000034732	Pabpc5	poly(A) binding protein, cytoplasmic 5	93728	2.4102	0.776618	2.92706	0	0	0	6.31268	3.03873	8.21094	0	0	0	6	3	12	0	0.0740634	0	0	0	0.081325	0.0381947	0.10267	0.00191277	0.00926124	MGI:MGI:2136401	3.10345	03013;03015;03018	RNA transport - Mus musculus (mouse);mRNA surveillance pathway - Mus musculus (mouse);RNA degradation - Mus musculus (mouse)
577	ENSMUSG00000060224	ENSMUSG00000060224	Pyroxd2	pyridine nucleotide-disulphide oxidoreductase domain 2	74580	2.40961	0.330232	128.945	37.7671	49.8576	25.2248	145.192	279.563	236.064	35	58	18	138	276	345	0.381964	2.16845	0.381177	0.515956	0.24876	1.45968	2.74218	2.3035	2.94924e-13	5.73232e-12	MGI:MGI:1921830	7.29669	NA	NA
578	ENSMUSG00000039057	ENSMUSG00000039057	Myo16	myosin XVI	244281	2.40797	0.726985	5.06855	0	1.71923	0	5.26057	13.1678	10.2637	0	2	0	5	13	15	0.00275053	0.0436273	0	0.0082516	0	0.0245285	0.0599037	0.0464498	0.000925418	0.00490948	MGI:MGI:2685951	3.31227	NA	NA
579	ENSMUSG00000038805	ENSMUSG00000038805	Six3	sine oculis-related homeobox 3	20473	2.40759	0.674707	8.74543	0	4.29807	0	16.8338	10.1291	21.2116	0	5	0	16	10	31	0.0162943	0.174221	0	0.048883	0	0.185995	0.109192	0.227475	0.000359243	0.00214028	MGI:MGI:102764	3.56835	NA	NA
580	ENSMUSG00000024907	ENSMUSG00000024907	Gal	galanin	14419	2.40623	0.715346	4.96	1.07906	0.859614	0	10.5211	11.142	6.1582	1	1	0	10	11	9	0.0288925	0.401783	0.0477083	0.0389691	0	0.463354	0.478757	0.263237	0.000768972	0.00418918	MGI:MGI:95637	3.36373	NA	NA
581	ENSMUSG00000051359	ENSMUSG00000051359	Ncald	neurocalcin delta	52589	2.40594	0.212293	195.89	56.111	60.173	65.8649	286.175	371.737	335.28	52	70	47	272	367	490	0.512054	2.72797	0.473172	0.520284	0.542704	2.40383	3.04657	2.73353	8.99529e-30	4.41721e-28	MGI:MGI:1196326	11.3331	NA	NA
582	ENSMUSG00000034813	ENSMUSG00000034813	Grip1	glutamate receptor interacting protein 1	74053	2.39971	0.576553	10.7603	3.23718	1.71923	2.80276	22.0944	14.1807	20.5273	3	2	2	21	14	30	0.0148967	0.1071	0.0186947	0.0101802	0.0158153	0.127097	0.0795893	0.114612	3.15248e-05	0.000242368	MGI:MGI:1921303	4.16216	NA	NA
583	ENSMUSG00000039114	ENSMUSG00000039114	Nrn1	neuritin 1	68404	2.39918	0.195214	744.729	176.966	261.323	257.854	1214.14	1361.35	1196.74	164	304	184	1154	1344	1749	4.51654	23.9125	3.44089	5.20987	4.89885	23.5154	25.725	22.4972	1.02483e-34	6.42946e-33	MGI:MGI:1915654	12.29	NA	NA
584	ENSMUSG00000079495	ENSMUSG00000079495	Nat8f6	N-acetyltransferase 8 (GCN5-related) family member 6	100504710	2.39822	0.776967	3.01252	0	0	0	3.15634	10.1291	4.78971	0	0	0	3	10	7	0	0.117682	0	0	0	0.0629997	0.197254	0.0927912	0.00202432	0.00971144	MGI:MGI:3779382	3.08664	NA	NA
585	ENSMUSG00000022754	ENSMUSG00000022754	Tmem45a	transmembrane protein 45a	56277	2.39358	0.137798	1741.21	519.027	575.082	557.749	2671.32	3003.27	3120.84	481	669	398	2539	2965	4561	6.42434	33.3985	6.04915	6.8723	6.35158	31.0121	34.0175	35.1658	1.38835e-67	2.5495e-65	MGI:MGI:1913122	17.3702	NA	NA
586	ENSMUSG00000034488	ENSMUSG00000034488	Edil3	EGF-like repeats and discoidin I-like domains 3	13612	2.392	0.552443	12.6859	1.07906	5.15769	2.80276	25.2507	19.2453	22.5801	1	6	2	24	19	33	0.0179709	0.129634	0.00638862	0.0313101	0.0162139	0.148915	0.110736	0.129251	1.49201e-05	0.000121659	MGI:MGI:1329025	4.32986	NA	NA
587	ENSMUSG00000024379	ENSMUSG00000024379	Tslp	thymic stromal lymphopoietin	53603	2.38846	0.248299	122.002	45.3205	28.3673	40.64	189.38	208.659	219.643	42	33	29	180	206	321	1.05688	5.59189	1.2592	0.808136	1.10329	5.24126	5.6343	5.90011	6.6278e-22	2.32289e-20	MGI:MGI:1855696	9.6193	04060;04630	Cytokine-cytokine receptor interaction - Mus musculus (mouse);Jak-STAT signaling pathway - Mus musculus (mouse)
588	ENSMUSG00000051323	ENSMUSG00000051323	Pcdh19	protocadherin 19	279653	2.38747	0.272119	1429.37	506.079	534.68	271.868	1925.37	2747.01	2591.23	469	622	194	1830	2712	3787	1.34824	7.24484	1.55078	1.67994	0.814006	5.87688	8.18079	7.67685	1.72998e-18	4.89531e-17	MGI:MGI:2685563	8.77363	NA	NA
589	ENSMUSG00000017737	ENSMUSG00000017737	Mmp9	matrix metallopeptidase 9	17395	2.3866	0.34468	92.6351	20.5021	33.525	28.0276	217.788	149.91	106.058	19	39	20	207	148	155	0.271872	1.53735	0.203275	0.340817	0.271525	2.1509	1.44451	1.01665	4.3873e-12	7.62008e-11	MGI:MGI:97011	6.92411	04670;05200;05219	Leukocyte transendothelial migration - Mus musculus (mouse);Pathways in cancer - Mus musculus (mouse);Bladder cancer - Mus musculus (mouse)
590	ENSMUSG00000037005	ENSMUSG00000037005	Xpnpep2	X-prolyl aminopeptidase (aminopeptidase P) 2, membrane-bound	170745	2.38133	0.27837	67.6559	21.5812	19.7711	21.0207	120.993	114.459	108.111	20	23	15	115	113	158	0.187163	1.00877	0.194216	0.182435	0.18484	1.0846	1.00106	0.940637	1.18333e-17	3.20938e-16	MGI:MGI:2180001	8.55455	4974	Protein digestion and absorption - Mus musculus (mouse)
591	ENSMUSG00000027750	ENSMUSG00000027750	Postn	periostin, osteoblast specific factor	50706	2.38091	0.145872	41246.6	12764.2	13511.4	13094.5	59587.5	71781.8	76740.1	11829	15718	9344	56636	70867	112153	94.9194	489.643	92.222	100.094	92.4419	428.843	504.033	536.054	6.8883e-60	1.08423e-57	MGI:MGI:1926321	16.322	NA	NA
592	ENSMUSG00000056069	ENSMUSG00000056069	Fam105a	family with sequence similarity 105, member A	223433	2.37991	0.317117	84.8446	31.2927	19.7711	26.6262	102.055	165.104	164.219	29	23	19	97	163	240	0.287659	1.56057	0.348085	0.225498	0.289395	1.13078	1.78486	1.76608	6.15172e-14	1.27287e-12	MGI:MGI:2687281	7.50481	NA	NA
593	ENSMUSG00000074968	ENSMUSG00000074968	Ano3	anoctamin 3	228432	2.3798	0.258713	1844.44	680.886	465.051	567.559	2083.19	3510.74	3759.24	631	541	405	1980	3466	5494	2.67969	14.275	3.19672	2.23872	2.60363	9.74226	16.0189	17.0638	3.6256e-20	1.14135e-18	MGI:MGI:3613666	9.19862	NA	NA
594	ENSMUSG00000051331	ENSMUSG00000051331	Cacna1c	calcium channel, voltage-dependent, L type, alpha 1C subunit	12288	2.37555	0.278179	152.883	58.2692	47.2788	35.0345	191.485	293.743	291.488	54	55	25	182	290	426	0.19051	1.02436	0.236225	0.196527	0.138778	0.773256	1.15734	1.14249	1.34607e-17	3.62841e-16	MGI:MGI:103013	8.53967	04010;04020;04260;04270;04720;04912;04930;05010;05410;05412;05414	MAPK signaling pathway - Mus musculus (mouse);Calcium signaling pathway - Mus musculus (mouse);Cardiac muscle contraction - Mus musculus (mouse);Vascular smooth muscle contraction - Mus musculus (mouse);Long-term potentiation - Mus musculus (mouse);GnRH s
595	ENSMUSG00000078591	ENSMUSG00000078591	Hs3st4	heparan sulfate (glucosamine) 3-O-sulfotransferase 4	628779	2.3717	0.749012	3.73598	1.07906	0	0	8.41691	6.07745	6.84245	1	0	0	8	6	10	0.00355057	0.0687894	0.0106517	0	0	0.0827616	0.0583041	0.0653026	0.00154319	0.00770897	MGI:MGI:1333792	3.16644	NA	NA
596	ENSMUSG00000038543	ENSMUSG00000038543	BC028528	cDNA sequence BC028528	229600	2.37017	0.242439	204.842	42.0833	74.7865	75.6745	328.259	356.544	351.702	39	87	54	312	352	514	2.49951	13.1459	1.63753	2.98381	2.87719	12.7233	13.4833	13.2312	1.42222e-22	5.13778e-21	MGI:MGI:2385885	9.77637	NA	NA
597	ENSMUSG00000027831	ENSMUSG00000027831	Veph1	ventricular zone expressed PH domain-containing 1	72789	2.36281	0.256119	99.6638	25.8974	36.1038	30.8304	184.12	171.182	149.85	24	42	22	175	169	219	0.15181	0.807088	0.126767	0.181205	0.147458	0.897744	0.81435	0.70917	2.82363e-20	8.96897e-19	MGI:MGI:1920039	9.22545	NA	NA
598	ENSMUSG00000031618	ENSMUSG00000031618	Nr3c2	nuclear receptor subfamily 3, group C, member 2	110784	2.36206	0.459465	23.9323	7.55341	6.87692	5.60552	26.3028	44.568	52.6868	7	8	4	25	44	77	0.0356189	0.213646	0.0401924	0.03752	0.0291444	0.139414	0.230477	0.271049	2.7343e-07	2.88813e-06	MGI:MGI:99459	5.1409	4960	Aldosterone-regulated sodium reabsorption - Mus musculus (mouse)
599	ENSMUSG00000031712	ENSMUSG00000031712	Il15	interleukin 15	16168	2.36049	0.212039	152.111	43.1623	48.998	53.2524	237.778	267.408	262.066	40	57	38	226	264	383	0.79983	4.12525	0.712124	0.82889	0.858477	3.90772	4.28774	4.18028	8.73358e-29	4.14998e-27	MGI:MGI:103014	11.1323	04060;04630;04672;05323	Cytokine-cytokine receptor interaction - Mus musculus (mouse);Jak-STAT signaling pathway - Mus musculus (mouse);Intestinal immune network for IgA production - Mus musculus (mouse);Rheumatoid arthritis - Mus musculus (mouse)
600	ENSMUSG00000021280	ENSMUSG00000021280	Exoc3l4	exocyst complex component 3-like 4	74190	2.35972	0.323323	53.791	11.8696	18.0519	19.6193	76.8043	101.291	95.11	11	21	14	73	100	139	0.177935	0.958461	0.127875	0.199407	0.206524	0.824206	1.06053	0.990648	2.91374e-13	5.66957e-12	MGI:MGI:1921363	7.29832	NA	NA
602	ENSMUSG00000087211	ENSMUSG00000087211	Lhx1os	LIM homeobox 1, opposite strand	78365	2.35592	0.777285	2.74517	0	0	0	4.20845	4.05163	8.21094	0	0	0	4	4	12	0	0.281479	0	0	0	0.220306	0.206936	0.417195	0.00243774	0.0114356	MGI:MGI:1925615	3.03096	NA	NA
603	ENSMUSG00000039529	ENSMUSG00000039529	Atp8b1	ATPase, class I, type 8B, member 1	54670	2.35551	0.300414	655.168	222.286	244.13	140.138	694.395	1275.25	1354.8	206	284	100	660	1259	1980	0.993157	5.28065	1.08656	1.22358	0.669326	3.38105	6.05819	6.40272	4.47416e-15	1.0217e-13	MGI:MGI:1859665	7.84088	NA	NA
604	ENSMUSG00000043629	ENSMUSG00000043629	1700019D03Rik	RIKEN cDNA 1700019D03 gene	67080	2.35439	0.4136	26.7536	7.55341	8.59614	7.0069	36.824	54.6971	45.8444	7	10	5	35	54	67	0.0669011	0.386647	0.0653057	0.0762044	0.0591933	0.317132	0.459596	0.383212	1.25234e-08	1.56689e-07	MGI:MGI:1914330	5.69244	NA	NA
605	ENSMUSG00000033544	ENSMUSG00000033544	Angptl1	angiopoietin-like 1	72713	2.35425	0.386095	70.4068	11.8696	35.2442	14.0138	146.244	112.433	102.637	11	41	10	139	111	150	0.24422	1.40189	0.140947	0.429116	0.162597	1.72981	1.29753	1.17833	1.0768e-09	1.50777e-08	MGI:MGI:1919963	6.09759	NA	NA
606	ENSMUSG00000034402	ENSMUSG00000034402	Kcnh5	potassium voltage-gated channel, subfamily H (eag-related), member 5	238271	2.35394	0.777424	2.84371	0	0	0	3.15634	9.11618	4.78971	0	0	0	3	9	7	0	0.0429816	0	0	0	0.0243715	0.0686771	0.0358963	0.00246283	0.0115379	MGI:MGI:3584508	3.02787	NA	NA
607	ENSMUSG00000031250	ENSMUSG00000031250	Tnmd	tenomodulin	64103	2.35271	0.563686	12.55	2.15812	4.29807	2.80276	13.6775	24.3098	28.054	2	5	2	13	24	41	0.0721547	0.499244	0.0502119	0.102535	0.063717	0.316985	0.549688	0.631061	2.99581e-05	0.000231942	MGI:MGI:1929885	4.17378	NA	NA
608	ENSMUSG00000052336	ENSMUSG00000052336	Cx3cr1	chemokine (C-X3-C motif) receptor 1	13051	2.34888	0.704663	7.1208	1.07906	0	2.80276	16.8338	17.2194	4.78971	1	0	2	16	17	7	0.0107426	0.107306	0.00910923	0	0.0231186	0.141554	0.141273	0.0390922	0.000858108	0.00460785	MGI:MGI:1333815	3.33334	04060;04062	Cytokine-cytokine receptor interaction - Mus musculus (mouse);Chemokine signaling pathway - Mus musculus (mouse)
609	ENSMUSG00000057116	ENSMUSG00000057116	AF366264	cDNA sequence AF366264	231201	2.34851	0.753341	3.58331	0	0.859614	0	7.3648	5.06454	8.21094	0	1	0	7	5	12	0.0032372	0.0741779	0	0.00971159	0	0.0808316	0.0542329	0.0874694	0.00182421	0.00892312	MGI:MGI:2667157	3.11745	03013;04310	RNA transport - Mus musculus (mouse);Wnt signaling pathway - Mus musculus (mouse)
610	ENSMUSG00000023011	ENSMUSG00000023011	Faim2	Fas apoptotic inhibitory molecule 2	72393	2.34755	0.680925	6.24443	1.07906	0	2.80276	9.46902	13.1678	10.9479	1	0	2	9	13	16	0.00886265	0.0761777	0.00751511	0	0.0190728	0.0656897	0.0891267	0.0737168	0.000565622	0.00320313	MGI:MGI:1919643	3.44759	NA	NA
611	ENSMUSG00000044770	ENSMUSG00000044770	Scml4	sex comb on midleg-like 4 (Drosophila)	268297	2.34491	0.687099	6.08135	1.07906	0.859614	1.40138	16.8338	8.10327	8.21094	1	1	1	16	8	12	0.00715243	0.0699872	0.0069536	0.00567984	0.00882386	0.108056	0.0507491	0.0511566	0.000643063	0.00358298	MGI:MGI:2446140	3.41277	NA	NA
612	ENSMUSG00000031355	ENSMUSG00000031355	Arhgap6	Rho GTPase activating protein 6	11856	2.33762	0.301414	166.499	69.0598	55.0153	30.8304	216.735	290.705	336.648	64	64	22	206	287	492	0.296311	1.56901	0.39455	0.322277	0.172105	1.23341	1.61411	1.85951	8.79803e-15	1.96579e-13	MGI:MGI:1196332	7.75552	NA	NA
613	ENSMUSG00000037490	ENSMUSG00000037490	Slc2a12	solute carrier family 2 (facilitated glucose transporter), member 12	353169	2.33727	0.439271	33.8685	4.31623	13.7538	11.211	38.9282	61.7874	73.2142	4	16	8	37	61	107	0.0739658	0.427105	0.032607	0.106536	0.0827542	0.292935	0.453638	0.534743	1.03311e-07	1.14762e-06	MGI:MGI:3052471	5.3208	NA	NA
615	ENSMUSG00000035041	ENSMUSG00000035041	Creb3l3	cAMP responsive element binding protein 3-like 3	208677	2.33396	0.778352	3.32561	0	0	0	9.46902	9.11618	1.36849	0	0	0	9	9	2	0	0.0897218	0	0	0	0.129432	0.121577	0.0181561	0.0027123	0.0125532	MGI:MGI:2384786	2.99859	04916;04962;05016;05215	Melanogenesis - Mus musculus (mouse);Vasopressin-regulated water reabsorption - Mus musculus (mouse);Huntington's disease - Mus musculus (mouse);Prostate cancer - Mus musculus (mouse)
616	ENSMUSG00000037406	ENSMUSG00000037406	Htra4	HtrA serine peptidase 4	330723	2.33076	0.492772	26.0583	2.15812	12.0346	7.0069	58.9184	30.3873	45.8444	2	14	5	56	30	67	0.135083	0.838846	0.0409751	0.234285	0.12999	1.11429	0.560711	0.841541	2.2464e-06	2.0865e-05	MGI:MGI:3036260	4.72989	NA	NA
617	ENSMUSG00000025189	ENSMUSG00000025189	Cnnm1	cyclin M1	83674	2.32677	0.721377	4.6947	1.07906	0.859614	0	12.6254	6.07745	7.52669	1	1	0	12	6	11	0.00408245	0.0536414	0.00674108	0.00550625	0	0.0785652	0.0368986	0.0454604	0.00125774	0.00645119	MGI:MGI:1891366	3.22545	NA	NA
618	ENSMUSG00000027932	ENSMUSG00000027932	Slc27a3	solute carrier family 27 (fatty acid transporter), member 3	26568	2.32372	0.197562	539.913	164.017	156.45	208.806	905.87	1031.14	773.196	152	182	149	861	1018	1130	2.22967	11.1894	2.07607	2.03047	2.58246	11.4214	12.6845	9.4621	6.12722e-32	3.37552e-30	MGI:MGI:1347358	11.762	NA	NA
619	ENSMUSG00000020467	ENSMUSG00000020467	Efemp1	epidermal growth factor-containing fibulin-like extracellular matrix protein 1	216616	2.31778	0.239841	5185.76	1712.47	1130.39	2187.55	8271.72	9099.97	8712.49	1587	1315	1561	7862	8984	12733	25.8026	131.393	26.4643	17.9116	33.032	127.331	136.673	130.174	4.29625e-22	1.51477e-20	MGI:MGI:1339998	9.6638	NA	NA
620	ENSMUSG00000029287	ENSMUSG00000029287	Tgfbr3	transforming growth factor, beta receptor III	21814	2.31716	0.248596	3068.31	1075.82	1168.22	721.711	3794.97	5931.59	5717.55	997	1359	515	3607	5856	8356	5.1351	25.9833	5.56373	6.19465	3.64693	19.5495	29.8126	28.5878	1.15258e-20	3.80502e-19	MGI:MGI:104637	9.32099	NA	NA
621	ENSMUSG00000058665	ENSMUSG00000058665	En1	engrailed 1	13798	2.31713	0.212873	846.445	287.03	206.307	336.331	1528.72	1462.64	1257.64	266	240	240	1453	1444	1838	2.20975	11.1133	2.3003	1.69528	2.63368	12.2036	11.392	9.74449	1.35839e-27	6.14027e-26	MGI:MGI:95389	10.885	NA	NA
622	ENSMUSG00000049744	ENSMUSG00000049744	Arhgap15	Rho GTPase activating protein 15	76117	2.31624	0.777556	2.63523	0	0	0	6.31268	6.07745	3.42122	0	0	0	6	6	5	0	0.0345439	0	0	0	0.0420355	0.0394844	0.0221119	0.00289307	0.0132679	MGI:MGI:1923367	2.97888	NA	NA
623	ENSMUSG00000063063	ENSMUSG00000063063	Ctnna2	catenin (cadherin associated protein), alpha 2	12386	2.3121	0.592962	10.259	4.31623	1.71923	1.40138	24.1986	14.1807	15.7376	4	2	1	23	14	23	0.0187786	0.133878	0.0326461	0.013333	0.0103567	0.182314	0.104239	0.115083	9.64981e-05	0.00066896	MGI:MGI:88275	3.89923	04520;04530;04670;05100;05200;05213;05412	Adherens junction - Mus musculus (mouse);Tight junction - Mus musculus (mouse);Leukocyte transendothelial migration - Mus musculus (mouse);Bacterial invasion of epithelial cells - Mus musculus (mouse);Pathways in cancer - Mus musculus (mouse);Endometrial
624	ENSMUSG00000024663	ENSMUSG00000024663	Rab3il1	RAB3A interacting protein (rabin3)-like 1	74760	2.31115	0.251107	302.182	80.9294	136.679	72.8718	511.327	491.261	520.026	75	159	52	486	485	760	1.01351	5.16524	0.841911	1.4579	0.740726	5.29859	4.96679	5.23034	3.45434e-20	1.08938e-18	MGI:MGI:1922010	9.20382	NA	NA
625	ENSMUSG00000060961	ENSMUSG00000060961	Slc4a4	solute carrier family 4 (anion exchanger), member 4	54403	2.31075	0.328537	1832.62	658.226	757.32	309.705	2122.11	3496.56	3651.81	610	881	221	2017	3452	5337	2.29862	11.964	2.61262	3.08211	1.20112	8.39018	13.4879	14.0137	2.01505e-12	3.63225e-11	MGI:MGI:1927555	7.03344	04964;04972;04976	Proximal tubule bicarbonate reclamation - Mus musculus (mouse);Pancreatic secretion - Mus musculus (mouse);Bile secretion - Mus musculus (mouse)
626	ENSMUSG00000070509	ENSMUSG00000070509	Rgma	repulsive guidance molecule family member A	244058	2.31047	0.171453	1072.41	352.852	391.125	315.31	1914.85	1923.51	1536.81	327	455	225	1820	1899	2246	3.10751	15.3991	3.0975	3.52048	2.70455	16.7438	16.4103	13.0432	2.16984e-41	1.70009e-39	MGI:MGI:2679262	13.4758	NA	NA
627	ENSMUSG00000000530	ENSMUSG00000000530	Acvrl1	activin A receptor, type II-like 1	11482	2.31029	0.158532	830.983	282.713	246.709	297.093	1407.73	1496.07	1255.59	262	287	212	1338	1477	1835	2.38104	11.7331	2.44497	2.18767	2.51049	12.1268	12.5742	10.4983	4.16875e-48	4.48115e-46	MGI:MGI:1338946	14.573	NA	NA
628	ENSMUSG00000020227	ENSMUSG00000020227	Irak3	interleukin-1 receptor-associated kinase 3	73914	2.30711	0.15997	759.863	237.393	260.463	257.854	1107.88	1338.05	1357.54	220	303	184	1053	1321	1984	2.56284	12.592	2.41299	2.71458	2.56094	11.2171	13.218	13.3409	3.75807e-47	3.89712e-45	MGI:MGI:1921164	14.4221	04210;04722	Apoptosis - Mus musculus (mouse);Neurotrophin signaling pathway - Mus musculus (mouse)
629	ENSMUSG00000055148	ENSMUSG00000055148	Klf2	Kruppel-like factor 2 (lung)	16598	2.30669	0.257958	1637.91	348.536	504.594	738.527	2692.36	2801.71	2741.77	323	587	527	2559	2766	4007	9.01909	45.765	5.94032	8.81803	12.2989	45.7085	46.4075	45.1791	3.817e-19	1.11777e-17	MGI:MGI:1342772	8.94214	NA	NA
630	ENSMUSG00000052942	ENSMUSG00000052942	Glis3	GLIS family zinc finger 3	226075	2.30572	0.279365	946.924	376.591	320.636	214.411	1077.36	1827.29	1865.25	349	373	153	1024	1804	2726	1.27758	6.49699	1.57771	1.37733	0.877695	4.49595	7.43992	7.55509	1.53889e-16	3.8481e-15	MGI:MGI:2444289	8.25345	NA	NA
631	ENSMUSG00000007653	ENSMUSG00000007653	Gabrb2	gamma-aminobutyric acid (GABA) A receptor, subunit beta 2	14401	2.30424	0.777891	2.67489	0	0	0	3.15634	8.10327	4.78971	0	0	0	3	8	7	0	0.0411679	0	0	0	0.0248113	0.0621482	0.0365442	0.00305484	0.0139157	MGI:MGI:95620	2.96217	4080	Neuroactive ligand-receptor interaction - Mus musculus (mouse)
632	ENSMUSG00000038203	ENSMUSG00000038203	Hoxa13	homeobox A13	15398	2.30015	0.428043	24.4412	7.55341	9.45576	4.20414	34.7198	47.6067	43.1074	7	11	3	33	47	63	0.0935697	0.536832	0.0992811	0.127435	0.0539932	0.454571	0.608128	0.547797	7.71636e-08	8.7424e-07	MGI:MGI:96173	5.37364	NA	NA
633	ENSMUSG00000032131	ENSMUSG00000032131	Abcg4	ATP-binding cassette, sub-family G (WHITE), member 4	192663	2.29845	0.640864	9.08209	2.15812	3.43846	0	12.6254	25.3227	10.9479	2	4	0	12	25	16	0.0149212	0.125411	0.0169969	0.0277668	0	0.0990468	0.193824	0.0833625	0.000335167	0.0020173	MGI:MGI:1890594	3.58648	2010	ABC transporters - Mus musculus (mouse)
634	ENSMUSG00000026879	ENSMUSG00000026879	Gsn	gelsolin	227753	2.29826	0.184284	45149.9	15261.1	11895.3	17751.3	69389	78398.1	78204.4	14143	13838	12667	65952	77399	114293	177.204	873.785	181.083	144.723	205.807	820.132	904.067	897.155	1.07091e-35	6.91539e-34	MGI:MGI:95851	12.4713	04666;04810	Fc gamma R-mediated phagocytosis - Mus musculus (mouse);Regulation of actin cytoskeleton - Mus musculus (mouse)
635	ENSMUSG00000022429	ENSMUSG00000022429	Dmc1	DNA meiotic recombinase 1	13404	2.29534	0.757885	3.80831	1.07906	0	0	10.5211	3.03873	8.21094	1	0	0	10	3	12	0.0051655	0.102308	0.0154965	0	0	0.150506	0.0424115	0.114005	0.00245677	0.0115126	MGI:MGI:105393	3.02862	NA	NA
636	ENSMUSG00000024766	ENSMUSG00000024766	Lipo1	lipase, member O1	381236	2.29249	0.327105	205.858	71.2179	71.348	53.2524	191.485	407.189	440.654	66	83	38	182	402	644	0.725936	3.74229	0.789683	0.811172	0.576954	2.11495	4.38797	4.72395	2.41017e-12	4.31797e-11	MGI:MGI:2147592	7.00842	NA	NA
637	ENSMUSG00000031125	ENSMUSG00000031125	3830403N18Rik	RIKEN cDNA 3830403N18 gene	70691	2.29172	0.634742	7.89313	2.15812	1.71923	1.40138	19.9902	11.142	10.9479	2	2	1	19	11	16	0.0543161	0.424299	0.0664742	0.0542975	0.0421767	0.613332	0.333537	0.326027	0.000305643	0.0018612	MGI:MGI:1917941	3.61047	NA	NA
638	ENSMUSG00000024420	ENSMUSG00000024420	Zfp521	zinc finger protein 521	225207	2.29145	0.11682	1737.39	604.273	568.205	582.974	2828.08	2927.31	2913.51	560	661	416	2688	2890	4258	2.99598	14.4619	3.09204	2.98116	2.91474	14.4147	14.5574	14.4137	1.14619e-85	3.88579e-83	MGI:MGI:95459	19.6152	NA	NA
639	ENSMUSG00000044122	ENSMUSG00000044122	Proca1	protein interacting with cyclin A1	216974	2.29081	0.249971	98.244	30.2136	31.8057	35.0345	147.296	161.052	184.062	28	37	25	140	159	269	0.749406	3.71544	0.699862	0.75541	0.792947	3.39861	3.6256	4.12209	4.9864e-20	1.55585e-18	MGI:MGI:1918274	9.16431	NA	NA
640	ENSMUSG00000005763	ENSMUSG00000005763	Cd247	CD247 antigen	12503	2.29069	0.777768	2.5126	0	0	0	4.20845	6.07745	4.78971	0	0	0	4	6	7	0	0.0550612	0	0	0	0.0470122	0.0662387	0.0519327	0.00322738	0.0145438	MGI:MGI:88334	2.94521	04650;04660;05142	Natural killer cell mediated cytotoxicity - Mus musculus (mouse);T cell receptor signaling pathway - Mus musculus (mouse);Chagas disease (American trypanosomiasis) - Mus musculus (mouse)
641	ENSMUSG00000020102	ENSMUSG00000020102	Slc16a7	solute carrier family 16 (monocarboxylic acid transporters), member 7	20503	2.28761	0.763436	3.80077	0	0.859614	0	4.20845	4.05163	13.6849	0	1	0	4	4	20	0.00244221	0.0591865	0	0.00732664	0	0.0348464	0.0327316	0.109982	0.00273127	0.0126145	MGI:MGI:1330284	2.99647	NA	NA
642	ENSMUSG00000051243	ENSMUSG00000051243	Islr2	immunoglobulin superfamily containing leucine-rich repeat 2	320563	2.28631	0.729069	4.53755	0	1.71923	0	11.5733	7.09036	6.84245	0	2	0	11	7	10	0.00429871	0.0610481	0	0.0128961	0	0.0843363	0.0504115	0.0483965	0.0017131	0.00845	MGI:MGI:2444277	3.13593	NA	NA
643	ENSMUSG00000020027	ENSMUSG00000020027	Socs2	suppressor of cytokine signaling 2	216233	2.2853	0.269747	876.995	260.053	306.023	292.888	930.068	1515.31	1957.62	241	356	209	884	1496	2861	2.12736	10.6163	1.92984	2.32852	2.12373	6.87503	10.9286	14.0453	2.4115e-17	6.36411e-16	MGI:MGI:1201787	8.47203	04630;04910;04930	Jak-STAT signaling pathway - Mus musculus (mouse);Insulin signaling pathway - Mus musculus (mouse);Type II diabetes mellitus - Mus musculus (mouse)
644	ENSMUSG00000023826	ENSMUSG00000023826	Park2	Parkinson disease (autosomal recessive, juvenile) 2, parkin	50873	2.28478	0.718996	4.38365	1.07906	0.859614	0	7.3648	8.10327	8.89518	1	1	0	7	8	13	0.023782	0.288852	0.0392697	0.0320763	0	0.266978	0.2866	0.312977	0.00148432	0.007455	MGI:MGI:1355296	3.17773	04120;04141;05012	Ubiquitin mediated proteolysis - Mus musculus (mouse);Protein processing in endoplasmic reticulum - Mus musculus (mouse);Parkinson's disease - Mus musculus (mouse)
645	ENSMUSG00000027347	ENSMUSG00000027347	Rasgrp1	RAS guanyl releasing protein 1	19419	2.28275	0.775853	6.51229	1.07906	0	0	0	24.3098	13.6849	1	0	0	0	24	20	0.00216538	0.0739611	0.00649614	0	0	0	0.142231	0.0796519	0.00325844	0.0146558	MGI:MGI:1314635	2.94224	04010;04660	MAPK signaling pathway - Mus musculus (mouse);T cell receptor signaling pathway - Mus musculus (mouse)
646	ENSMUSG00000068762	ENSMUSG00000068762	Gstm6	glutathione S-transferase, mu 6	14867	2.28085	0.55439	11.8913	3.23718	3.43846	2.80276	19.9902	15.1936	26.6855	3	4	2	19	15	39	0.0845627	0.538261	0.0864334	0.094134	0.0731206	0.531659	0.394258	0.688868	3.88582e-05	0.000293124	MGI:MGI:1309467	4.11417	00480;00980;00982	Glutathione metabolism - Mus musculus (mouse);Metabolism of xenobiotics by cytochrome P450 - Mus musculus (mouse);Drug metabolism - cytochrome P450 - Mus musculus (mouse)
647	ENSMUSG00000039155	ENSMUSG00000039155	Cdh26	cadherin-like 26	381409	2.27812	0.222365	152.873	53.9529	48.1384	50.4497	231.465	293.743	239.486	50	56	36	220	290	350	0.55066	2.69755	0.584049	0.534311	0.533619	2.49587	3.09034	2.50645	1.24646e-24	4.97147e-23	MGI:MGI:2685856	10.245	NA	NA
648	ENSMUSG00000038600	ENSMUSG00000038600	Atp6v0a4	ATPase, H+ transporting, lysosomal V0 subunit A4	140494	2.27566	0.495024	15.2062	4.31623	3.43846	5.60552	24.1986	28.3614	25.3171	4	4	4	23	28	37	0.0422614	0.241608	0.0410866	0.0335603	0.0521374	0.229449	0.262377	0.232998	4.28469e-06	3.81104e-05	MGI:MGI:2153480	4.59707	00190;01100;04142;04145;04966;05323	Oxidative phosphorylation - Mus musculus (mouse);Metabolic pathways - Mus musculus (mouse);Lysosome - Mus musculus (mouse);Phagosome - Mus musculus (mouse);Collecting duct acid secretion - Mus musculus (mouse);Rheumatoid arthritis - Mus musculus (mouse)
649	ENSMUSG00000043333	ENSMUSG00000043333	Rhbdl2	rhomboid, veinlet-like 2 (Drosophila)	230726	2.26931	0.457327	22.3224	6.47435	4.29807	9.80966	48.3972	29.3743	35.5807	6	5	7	46	29	52	0.127604	0.693038	0.121099	0.0824302	0.179282	0.90171	0.53397	0.643434	6.97249e-07	7.01987e-06	MGI:MGI:3608413	4.96213	NA	NA
650	ENSMUSG00000071332	ENSMUSG00000071332	E230015B07Rik	RIKEN cDNA E230015B07 gene	320001	2.26865	0.553362	12.9165	2.15812	5.15769	2.80276	15.7817	30.3873	21.2116	2	6	2	15	30	31	0.0378717	0.244519	0.0240739	0.0589922	0.030549	0.175359	0.329433	0.228765	4.13576e-05	0.000310914	MGI:MGI:2443140	4.09976	NA	NA
652	ENSMUSG00000044250	ENSMUSG00000044250	Pced1b	PC-esterase domain containing 1B	239647	2.26788	0.483225	18.7063	5.39529	8.59614	1.40138	33.6676	34.4389	28.7383	5	10	1	32	34	42	0.0743716	0.452528	0.077271	0.126233	0.0196108	0.480303	0.479351	0.39793	2.6893e-06	2.47183e-05	MGI:MGI:2446270	4.69323	NA	NA
653	ENSMUSG00000028640	ENSMUSG00000028640	Tfap2c	transcription factor AP-2, gamma	21420	2.26717	0.778568	2.88944	0	0	0	10.5211	2.02582	4.78971	0	0	0	10	2	7	0	0.0600403	0	0	0	0.110522	0.0207629	0.0488358	0.00359145	0.0158915	MGI:MGI:106032	2.91198	NA	NA
655	ENSMUSG00000048814	ENSMUSG00000048814	Lonrf2	LON peptidase N-terminal domain and ring finger 2	381338	2.26013	0.557866	11.9561	2.15812	3.43846	4.20414	13.6775	24.3098	23.9486	2	4	3	13	24	35	0.0163424	0.100816	0.0108059	0.0176529	0.0205684	0.0682171	0.118296	0.115934	5.09149e-05	0.000376659	MGI:MGI:1920209	4.05139	NA	NA
656	ENSMUSG00000042763	ENSMUSG00000042763	Maneal	mannosidase, endo-alpha-like	215090	2.25911	0.319609	60.4101	12.9487	25.7884	19.6193	88.3775	114.459	101.268	12	30	14	84	113	148	0.225335	1.14351	0.149476	0.305237	0.221292	1.01622	1.28409	1.13022	1.56778e-12	2.85226e-11	MGI:MGI:2684896	7.06836	NA	NA
657	ENSMUSG00000039476	ENSMUSG00000039476	Prrx2	paired related homeobox 2	20204	2.25621	0.210018	223.742	76.6132	67.0499	84.0828	360.875	427.447	326.385	71	78	60	343	422	477	1.65218	7.91847	1.66903	1.49771	1.78981	7.83104	9.04997	6.87441	6.39731e-27	2.80543e-25	MGI:MGI:98218	10.7429	NA	NA
658	ENSMUSG00000025855	ENSMUSG00000025855	Prkar1b	protein kinase, cAMP dependent regulatory, type I beta	19085	2.25567	0.279265	113.858	34.5299	33.525	46.2455	140.983	215.75	212.116	32	39	33	134	213	310	0.453992	2.20922	0.412206	0.41035	0.53942	1.67644	2.50307	2.44814	6.62945e-16	1.59224e-14	MGI:MGI:97759	8.07716	04210;04910	Apoptosis - Mus musculus (mouse);Insulin signaling pathway - Mus musculus (mouse)
660	ENSMUSG00000031803	ENSMUSG00000031803	B3gnt3	UDP-GlcNAc:betaGal beta-1,3-N-acetylglucosaminyltransferase 3	72297	2.25296	0.468205	18.7452	6.47435	6.87692	2.80276	37.8761	30.3873	28.054	6	8	2	36	30	41	0.0811519	0.470939	0.0969139	0.105548	0.0409934	0.56475	0.442064	0.406003	1.49496e-06	1.43044e-05	MGI:MGI:2152535	4.81191	00601;01100	Glycosphingolipid biosynthesis - lacto and neolacto series - Mus musculus (mouse);Metabolic pathways - Mus musculus (mouse)
661	ENSMUSG00000034881	ENSMUSG00000034881	Tbxa2r	thromboxane A2 receptor	21390	2.25118	0.441607	37.5294	12.9487	4.29807	18.2179	73.648	70.9036	45.1601	12	5	13	70	70	66	0.209247	1.10664	0.231208	0.0786897	0.317844	1.3099	1.23041	0.779609	3.43798e-07	3.57781e-06	MGI:MGI:98496	5.0977	04020;04080	Calcium signaling pathway - Mus musculus (mouse);Neuroactive ligand-receptor interaction - Mus musculus (mouse)
662	ENSMUSG00000033774	ENSMUSG00000033774	Npbwr1	neuropeptides B/W receptor 1	226304	2.24874	0.778472	2.56982	0	0	0	3.15634	4.05163	8.21094	0	0	0	3	4	12	0	0.0426893	0	0	0	0.0268073	0.0335738	0.0676869	0.00386894	0.0169369	MGI:MGI:891989	2.88865	4080	Neuroactive ligand-receptor interaction - Mus musculus (mouse)
663	ENSMUSG00000025746	ENSMUSG00000025746	Il6	interleukin 6	16193	2.24828	0.331317	78.1313	16.1859	30.9461	29.429	118.889	104.33	169.008	15	36	21	113	103	247	0.740134	3.69935	0.468744	0.918911	0.832747	3.42959	2.93637	4.73208	1.15385e-11	1.9391e-10	MGI:MGI:96559	6.78588	04060;04620;04621;04623;04630;04640;04672;05020;05142;05143;05144;05146;05200;05323;05332;05410	Cytokine-cytokine receptor interaction - Mus musculus (mouse);Toll-like receptor signaling pathway - Mus musculus (mouse);NOD-like receptor signaling pathway - Mus musculus (mouse);Cytosolic DNA-sensing pathway - Mus musculus (mouse);Jak-STAT signaling pa
664	ENSMUSG00000047419	ENSMUSG00000047419	Cmya5	cardiomyopathy associated 5	76469	2.24416	0.498002	30.049	12.9487	7.73653	5.60552	22.0944	62.8003	69.1087	12	9	4	21	62	101	0.0233404	0.132698	0.0343983	0.0210729	0.0145501	0.0584648	0.162135	0.177496	6.59576e-06	5.73356e-05	MGI:MGI:1923719	4.50633	NA	NA
665	ENSMUSG00000002475	ENSMUSG00000002475	Abhd3	abhydrolase domain containing 3	106861	2.23997	0.416924	30.7958	9.71153	12.8942	5.60552	37.8761	53.6842	65.0032	9	15	4	36	53	95	0.151941	0.816929	0.155818	0.212125	0.0878788	0.605336	0.837104	1.00835	7.76083e-08	8.78713e-07	MGI:MGI:2147183	5.3726	NA	NA
666	ENSMUSG00000035187	ENSMUSG00000035187	Nkx6-1	NK6 homeobox 1	18096	2.2396	0.724704	7.45731	0	0	4.20414	24.1986	6.07745	10.2637	0	0	3	23	6	15	0.0127983	0.124416	0	0	0.0383948	0.225294	0.0552054	0.0927479	0.00199907	0.00961049	MGI:MGI:1206039	3.09037	4950	Maturity onset diabetes of the young - Mus musculus (mouse)
667	ENSMUSG00000079055	ENSMUSG00000079055	Slc8a3	solute carrier family 8 (sodium/calcium exchanger), member 3	110893	2.23526	0.502065	23.82	6.47435	1.71923	14.0138	33.6676	40.5163	46.5286	6	2	10	32	40	68	0.0467051	0.251089	0.0413659	0.0112628	0.0874865	0.21427	0.251582	0.287416	8.50214e-06	7.23379e-05	MGI:MGI:107976	4.45213	04020;04974	Calcium signaling pathway - Mus musculus (mouse);Protein digestion and absorption - Mus musculus (mouse)
668	ENSMUSG00000031937	ENSMUSG00000031937	Vstm5	V-set and transmembrane domain containing 5	69137	2.23453	0.397442	32.0957	9.71153	7.73653	14.0138	50.5015	43.5551	67.056	9	9	10	48	43	98	0.167086	0.839587	0.155343	0.126887	0.219027	0.804654	0.677089	1.03702	1.88465e-08	2.31047e-07	MGI:MGI:1916387	5.62227	NA	NA
669	ENSMUSG00000045689	ENSMUSG00000045689	Pcdhb4	protocadherin beta 4	93875	2.23221	0.565315	11.4738	4.31623	3.43846	1.40138	15.7817	17.2194	26.6855	4	4	1	15	17	39	0.0259892	0.164367	0.0365349	0.0298424	0.0115904	0.133063	0.141653	0.218385	7.86033e-05	0.000558299	MGI:MGI:2136738	3.94862	NA	NA
670	ENSMUSG00000035451	ENSMUSG00000035451	Foxa1	forkhead box A1	15375	2.23083	0.733959	4.36668	0	1.71923	0	10.5211	5.06454	8.89518	0	2	0	10	5	13	0.00580218	0.0790021	0	0.0174065	0	0.103484	0.048602	0.08492	0.00237014	0.0111601	MGI:MGI:1347472	3.03945	NA	NA
671	ENSMUSG00000001802	ENSMUSG00000001802	Lrp3	low density lipoprotein receptor-related protein 3	435965	2.22773	0.346315	41.2524	8.63247	16.3327	15.4152	72.5958	70.9036	63.6348	8	19	11	69	70	93	0.105588	0.529344	0.0676155	0.13117	0.117977	0.566401	0.539738	0.481892	1.25378e-10	1.93545e-09	MGI:MGI:3584516	6.43267	NA	NA
673	ENSMUSG00000020333	ENSMUSG00000020333	Acsl6	acyl-CoA synthetase long-chain family member 6	216739	2.2266	0.445804	23.2804	9.71153	5.15769	7.0069	28.4071	43.5551	45.8444	9	6	5	27	43	67	0.0394761	0.207711	0.0526459	0.0286682	0.0371143	0.153393	0.229467	0.240275	5.89677e-07	5.97782e-06	MGI:MGI:894291	4.99457	00071;01100;03320;04146;04920	Fatty acid degradation - Mus musculus (mouse);Metabolic pathways - Mus musculus (mouse);PPAR signaling pathway - Mus musculus (mouse);Peroxisome - Mus musculus (mouse);Adipocytokine signaling pathway - Mus musculus (mouse)
674	ENSMUSG00000063458	ENSMUSG00000063458	1700112E06Rik	RIKEN cDNA 1700112E06 gene	76633	2.22452	0.321703	55.7959	11.8696	18.0519	26.6262	85.2212	99.265	93.7415	11	21	19	81	98	137	0.360614	1.73922	0.227697	0.355068	0.499078	1.62843	1.85063	1.73859	4.68399e-12	8.12736e-11	MGI:MGI:1923883	6.91484	NA	NA
676	ENSMUSG00000085584	ENSMUSG00000085584	Rgag1	retrotransposon gag domain containing 1	209540	2.22177	0.69458	5.36996	0	1.71923	1.40138	7.3648	12.1549	9.57943	0	2	1	7	12	14	0.0079347	0.0719741	0	0.0133974	0.0104067	0.0557547	0.0897788	0.0703887	0.00138034	0.00699452	MGI:MGI:2685231	3.19873	NA	NA
677	ENSMUSG00000062077	ENSMUSG00000062077	Trim54	tripartite motif-containing 54	58522	2.21973	0.778477	4.13203	0	0	0	21.0423	1.01291	2.73698	0	0	0	20	1	4	0	0.179941	0	0	0	0.460123	0.0216099	0.0580893	0.00435302	0.0187627	MGI:MGI:1889623	2.85138	NA	NA
679	ENSMUSG00000084806	ENSMUSG00000084806	Gm15232	predicted gene 15232	627268	2.21665	0.461757	46.8131	10.7906	9.45576	23.8235	128.358	51.6583	56.7923	10	11	17	122	51	83	0.198111	1.05461	0.146541	0.131668	0.316125	1.73636	0.681804	0.745675	1.58295e-06	1.50842e-05	MGI:MGI:3705117	4.80047	NA	NA
680	ENSMUSG00000079659	ENSMUSG00000079659	Tmem243	transmembrane protein 243, mitochondrial	652925	2.21516	0.311024	59.6014	12.9487	26.648	19.6193	98.8987	100.278	99.2155	12	31	14	94	99	145	0.631312	3.10008	0.412571	0.870573	0.610794	3.1388	3.10514	3.0563	1.06262e-12	1.96567e-11	MGI:MGI:3606159	7.12214	NA	NA
681	ENSMUSG00000074354	ENSMUSG00000074354	Arhgap20os	Rho GTPase activating protein 20, opposite strand	408028	2.21335	0.778551	2.39651	0	0	0	3.15634	5.06454	6.1582	0	0	0	3	5	9	0	0.0696231	0	0	0	0.0468398	0.0733286	0.0887009	0.00447035	0.0192341	MGI:MGI:3027124	2.84291	NA	NA
682	ENSMUSG00000031520	ENSMUSG00000031520	Vegfc	vascular endothelial growth factor C	22341	2.20802	0.204366	240.957	83.0875	77.3653	92.4911	345.093	391.996	455.707	77	90	66	328	387	666	1.41017	6.50063	1.39052	1.32756	1.51244	5.75279	6.37566	7.37344	3.28613e-27	1.45556e-25	MGI:MGI:109124	10.8043	04060;04150;04510;05200;05211;05212;05219	Cytokine-cytokine receptor interaction - Mus musculus (mouse);mTOR signaling pathway - Mus musculus (mouse);Focal adhesion - Mus musculus (mouse);Pathways in cancer - Mus musculus (mouse);Renal cell carcinoma - Mus musculus (mouse);Pancreatic cancer - Mus
683	ENSMUSG00000021379	ENSMUSG00000021379	Id4	inhibitor of DNA binding 4	15904	2.20692	0.178332	803.24	274.081	270.779	299.895	1089.99	1473.78	1410.91	254	315	214	1036	1455	2062	5.33982	24.5398	5.19756	5.26505	5.55685	20.5895	27.1617	25.8682	3.5511e-35	2.2682e-33	MGI:MGI:99414	12.3754	4350	TGF-beta signaling pathway - Mus musculus (mouse)
684	ENSMUSG00000000732	ENSMUSG00000000732	Icosl	icos ligand	50723	2.19643	0.368864	72.6541	21.5812	38.6826	9.80966	116.785	128.639	120.427	20	45	7	111	127	176	0.269674	1.36221	0.246504	0.453037	0.109482	1.32873	1.428	1.3299	2.60748e-09	3.48236e-08	MGI:MGI:1354701	5.95458	04514;04672	Cell adhesion molecules (CAMs) - Mus musculus (mouse);Intestinal immune network for IgA production - Mus musculus (mouse)
685	ENSMUSG00000031380	ENSMUSG00000031380	Figf	c-fos induced growth factor	14205	2.19605	0.155533	9144.39	3123.87	3279.43	3301.65	12588.5	16064.7	16508.1	2895	3815	2356	11965	15860	24126	49.7387	225.905	47.9933	51.6598	49.5629	192.648	239.863	245.204	2.87973e-45	2.70036e-43	MGI:MGI:108037	14.1195	04060;04150;04510;05200;05211;05212;05219	Cytokine-cytokine receptor interaction - Mus musculus (mouse);mTOR signaling pathway - Mus musculus (mouse);Focal adhesion - Mus musculus (mouse);Pathways in cancer - Mus musculus (mouse);Renal cell carcinoma - Mus musculus (mouse);Pancreatic cancer - Mus
686	ENSMUSG00000063564	ENSMUSG00000063564	Col23a1	collagen, type XXIII, alpha 1	237759	2.19481	0.384825	35.7229	9.71153	13.7538	11.211	75.7522	58.7487	45.1601	9	16	8	72	58	66	0.0644802	0.326802	0.0540323	0.0784617	0.0609467	0.41982	0.317664	0.242922	1.17431e-08	1.47555e-07	MGI:MGI:2653243	5.70341	NA	NA
687	ENSMUSG00000030546	ENSMUSG00000030546	Plin1	perilipin 1	103968	2.19475	0.778748	2.57596	0	0	0	6.31268	7.09036	2.05273	0	0	0	6	7	3	0	0.0830446	0	0	0	0.103312	0.113215	0.032607	0.00482783	0.0205465	MGI:MGI:1890505	2.8183	3320	PPAR signaling pathway - Mus musculus (mouse)
688	ENSMUSG00000028381	ENSMUSG00000028381	Ugcg	UDP-glucose ceramide glucosyltransferase	22234	2.18878	0.149923	2022.07	707.862	738.409	710.5	2862.8	3519.86	3592.97	656	859	507	2721	3475	5251	5.64731	25.4907	5.55414	5.94063	5.44716	22.3749	26.8409	27.2562	2.8335e-48	3.06453e-46	MGI:MGI:1332243	14.5994	00600;01100	Sphingolipid metabolism - Mus musculus (mouse);Metabolic pathways - Mus musculus (mouse)
689	ENSMUSG00000063887	ENSMUSG00000063887	Nlgn1	neuroligin 1	192167	2.18235	0.755621	3.3928	0	0	1.40138	8.41691	5.06454	5.47396	0	0	1	8	5	8	0.00329621	0.044771	0	0	0.00988864	0.0605475	0.0355456	0.0382198	0.00387514	0.0169474	MGI:MGI:2179435	2.88815	4514	Cell adhesion molecules (CAMs) - Mus musculus (mouse)
691	ENSMUSG00000045589	ENSMUSG00000045589	Frrs1l	ferric-chelate reductase 1 like	230235	2.17931	0.662291	17.0504	5.39529	5.15769	1.40138	4.20845	31.4002	54.7396	5	6	1	4	31	80	0.0185527	0.134889	0.0249144	0.0244207	0.0063231	0.019358	0.14092	0.244389	0.000999888	0.00526494	MGI:MGI:2442704	3.29056	NA	NA
694	ENSMUSG00000029231	ENSMUSG00000029231	Pdgfra	platelet derived growth factor receptor, alpha polypeptide	18595	2.175	0.306207	5633.32	1906.7	2769.68	1137.92	7175.42	10639.6	10170.6	1767	3222	812	6820	10504	14864	9.3567	43.635	9.13577	13.6069	5.32738	34.2462	49.5441	47.1146	1.22033e-12	2.23862e-11	MGI:MGI:97530	7.10305	04010;04020;04060;04144;04510;04540;04810;05200;05214;05215;05218	MAPK signaling pathway - Mus musculus (mouse);Calcium signaling pathway - Mus musculus (mouse);Cytokine-cytokine receptor interaction - Mus musculus (mouse);Endocytosis - Mus musculus (mouse);Focal adhesion - Mus musculus (mouse);Gap junction - Mus muscul
695	ENSMUSG00000020709	ENSMUSG00000020709	Adap2	ArfGAP with dual PH domains 2	216991	2.17055	0.656034	7.5073	0	2.57884	2.80276	9.46902	19.2453	10.9479	0	3	2	9	19	16	0.0316428	0.227619	0	0.0466319	0.0482964	0.16634	0.329851	0.186667	0.000937655	0.00496144	MGI:MGI:2663075	3.30859	NA	NA
696	ENSMUSG00000045657	ENSMUSG00000045657	Pcdhb10	protocadherin beta 10	93881	2.16722	0.630885	8.2755	2.15812	2.57884	1.40138	21.0423	8.10327	14.3691	2	3	1	20	8	21	0.0227947	0.157814	0.0239129	0.0292988	0.0151723	0.232248	0.0872613	0.153933	0.000592084	0.00333265	MGI:MGI:2136745	3.43522	NA	NA
697	ENSMUSG00000081225	ENSMUSG00000081225	Cyp2j12	cytochrome P450, family 2, subfamily j, polypeptide 12	242546	2.16621	0.756801	3.3229	0	0	1.40138	5.26057	5.06454	8.21094	0	0	1	5	5	12	0.00806749	0.106644	0	0	0.0242025	0.0926188	0.0869979	0.140314	0.00420552	0.018216	MGI:MGI:3717097	2.86232	NA	NA
698	ENSMUSG00000022986	ENSMUSG00000022986	Krt75	keratin 75	109052	2.16447	0.778752	2.29554	0	0	0	5.26057	3.03873	5.47396	0	0	0	5	3	8	0	0.0433272	0	0	0	0.0505065	0.0284648	0.0510104	0.00544566	0.0226941	MGI:MGI:1923500	2.77942	NA	NA
699	ENSMUSG00000035459	ENSMUSG00000035459	Stab2	stabilin 2	192188	2.16402	0.491301	26.3579	10.7906	10.3154	2.80276	24.1986	60.7745	49.2656	10	12	2	23	60	72	0.0307424	0.166809	0.0412838	0.0404657	0.0104775	0.0922203	0.225975	0.182231	1.05949e-05	8.88991e-05	MGI:MGI:2178743	4.40466	NA	NA
700	ENSMUSG00000072591	ENSMUSG00000072591	5930412G12Rik	RIKEN cDNA 5930412G12 gene	319616	2.15919	0.778772	2.34583	0	0	0	5.26057	6.07745	2.73698	0	0	0	5	6	4	0	0.0595836	0	0	0	0.0679103	0.0765467	0.0342939	0.00556189	0.0230762	MGI:MGI:2442398	2.77255	NA	NA
703	ENSMUSG00000007805	ENSMUSG00000007805	Twist2	twist basic helix-loop-helix transcription factor 2	13345	2.1527	0.305702	136.714	53.9529	32.6653	57.4566	268.289	249.176	158.745	50	38	41	255	246	232	1.1337	5.23383	1.27797	0.793339	1.32979	6.33007	5.73605	3.63536	1.89737e-12	3.43065e-11	MGI:MGI:104685	7.04183	NA	NA
704	ENSMUSG00000040570	ENSMUSG00000040570	Rundc3b	RUN domain containing 3B	242819	2.15255	0.759586	3.22504	1.07906	0	0	8.41691	5.06454	4.78971	1	0	0	8	5	7	0.00307935	0.0511871	0.00923805	0	0	0.0717777	0.0421385	0.0396451	0.00459912	0.0196934	MGI:MGI:2685286	2.83385	NA	NA
705	ENSMUSG00000035910	ENSMUSG00000035910	Dcdc2a	doublecortin domain containing 2a	195208	2.15079	0.743779	4.22241	0	1.71923	0	4.20845	7.09036	12.3164	0	2	0	4	7	18	0.00278826	0.0363649	0	0.00836479	0	0.019892	0.0326983	0.0565044	0.00383158	0.0167991	MGI:MGI:2652818	2.8917	NA	NA
706	ENSMUSG00000055202	ENSMUSG00000055202	Zfp811	zinc finger protein 811	240063	2.14959	0.658931	8.35612	0	4.29807	1.40138	10.5211	22.284	11.6322	0	5	1	10	22	17	0.0366012	0.274896	0	0.0837742	0.0260293	0.19922	0.411685	0.213783	0.00110536	0.00576348	MGI:MGI:2682944	3.26224	NA	NA
707	ENSMUSG00000064023	ENSMUSG00000064023	Klk8	kallikrein related-peptidase 8	259277	2.14899	0.554416	11	2.15812	3.43846	4.20414	14.7296	20.2582	21.2116	2	4	3	14	20	31	0.0777192	0.435507	0.0513893	0.0839516	0.0978167	0.349373	0.468815	0.488332	0.000106129	0.000728847	MGI:MGI:1343327	3.87613	NA	NA
708	ENSMUSG00000005716	ENSMUSG00000005716	Pvalb	parvalbumin	19293	2.14859	0.416565	31.5776	5.39529	11.175	15.4152	53.6578	39.5034	64.319	5	13	11	51	39	94	0.342781	1.65426	0.17384	0.369189	0.485313	1.72214	1.23701	2.00363	2.49754e-07	2.65396e-06	MGI:MGI:97821	5.15789	NA	NA
709	ENSMUSG00000019230	ENSMUSG00000019230	Lhx9	LIM homeobox protein 9	16876	2.14426	0.400042	59.7975	17.2649	25.7884	16.8166	53.6578	106.355	138.902	16	30	12	51	105	203	0.127819	0.618717	0.110086	0.1686	0.104771	0.3408	0.659066	0.856284	8.31855e-08	9.37645e-07	MGI:MGI:1316721	5.36008	NA	NA
710	ENSMUSG00000035385	ENSMUSG00000035385	Ccl2	chemokine (C-C motif) ligand 2	20296	2.14408	0.276317	1054.71	267.607	443.561	409.203	2358.84	1325.9	1523.13	248	516	292	2242	1309	2226	10.7444	48.9313	7.68626	13.0629	11.4841	67.4867	37.0111	42.296	8.52813e-15	1.9079e-13	MGI:MGI:98259	7.75948	4062	Chemokine signaling pathway - Mus musculus (mouse)
711	ENSMUSG00000086070	ENSMUSG00000086070	8430436N08Rik	RIKEN cDNA 8430436N08 gene	71510	2.14382	0.54753	13.082	3.23718	4.29807	4.20414	13.6775	22.284	30.791	3	5	3	13	22	45	0.1145	0.633784	0.0946193	0.128812	0.120068	0.398218	0.633009	0.870125	9.02416e-05	0.000629797	MGI:MGI:1918760	3.91543	NA	NA
712	ENSMUSG00000007888	ENSMUSG00000007888	Crlf1	cytokine receptor-like factor 1	12931	2.14362	0.317045	105.837	32.3718	23.2096	57.4566	159.921	198.53	163.534	30	27	41	152	196	239	0.716845	3.25741	0.61986	0.455683	1.07499	3.05025	3.69451	3.02748	1.36786e-11	2.28353e-10	MGI:MGI:1340030	6.76127	NA	NA
713	ENSMUSG00000047146	ENSMUSG00000047146	Tet1	tet methylcytosine dioxygenase 1	52463	2.13652	0.462743	63.0132	15.1068	37.823	7.0069	71.5437	108.381	138.217	14	44	5	68	107	202	0.0443525	0.226548	0.033096	0.0849624	0.0149992	0.156126	0.23076	0.292759	3.89172e-06	3.47554e-05	MGI:MGI:1098693	4.61708	NA	NA
714	ENSMUSG00000001249	ENSMUSG00000001249	Hpn	hepsin	15451	2.13539	0.674008	6.06973	3.23718	0.859614	0	11.5733	9.11618	11.6322	3	1	0	11	9	17	0.0232225	0.178367	0.0547582	0.0149092	0	0.195002	0.149865	0.190234	0.00153388	0.00766898	MGI:MGI:1196620	3.1682	NA	NA
715	ENSMUSG00000040035	ENSMUSG00000040035	Disp2	dispatched homolog 2 (Drosophila)	214240	2.13532	0.547837	15.6095	8.63247	2.57884	2.80276	15.7817	34.4389	29.4225	8	3	2	15	34	43	0.0221951	0.122948	0.0410122	0.0125623	0.0130107	0.0746849	0.159012	0.135146	9.71026e-05	0.00067247	MGI:MGI:2388733	3.89772	NA	NA
716	ENSMUSG00000020627	ENSMUSG00000020627	Klhl29	kelch-like 29	208439	2.13487	0.219569	688.314	266.527	293.129	184.982	944.798	1203.34	1237.11	247	341	132	898	1188	1808	1.11449	4.92789	1.19162	1.34376	0.808096	4.20761	5.22859	5.34748	2.40646e-22	8.57041e-21	MGI:MGI:2683857	9.72297	NA	NA
717	ENSMUSG00000045664	ENSMUSG00000045664	Cdc42ep2	CDC42 effector protein (Rho GTPase binding) 2	104252	2.13012	0.219622	309.566	105.748	86.8211	147.145	519.744	517.596	480.34	98	101	105	494	511	702	2.38257	10.452	2.23266	1.87951	3.03553	10.9306	10.6205	9.80493	3.04458e-22	1.08211e-20	MGI:MGI:1929744	9.699	NA	NA
718	ENSMUSG00000022893	ENSMUSG00000022893	Adamts1	a disintegrin-like and metallopeptidase (reprolysin type) with thrombospondin type 1 motif, 1	11504	2.12936	0.109201	12970.2	4877.35	4538.76	4977.7	20920.2	21619.5	20887.9	4520	5280	3552	19884	21344	30527	30.9271	133.302	31.4367	29.9957	31.3488	134.314	135.426	130.165	1.1085e-84	3.55305e-82	MGI:MGI:109249	19.4995	NA	NA
719	ENSMUSG00000048387	ENSMUSG00000048387	Osr1	odd-skipped related 1 (Drosophila)	23967	2.12759	0.193374	1877.07	533.055	771.934	752.541	3436.2	2846.27	2922.41	494	898	537	3266	2810	4271	10.7535	47.0597	8.34843	12.396	11.516	53.606	43.3224	44.2505	3.72013e-28	1.71681e-26	MGI:MGI:1344424	11.0024	NA	NA
720	ENSMUSG00000059336	ENSMUSG00000059336	Slc14a1	solute carrier family 14 (urea transporter), member 1	108052	2.1257	0.778796	2.17497	0	0	0	4.20845	4.05163	4.78971	0	0	0	4	4	7	0	0.0365341	0	0	0	0.0360064	0.0338212	0.0397749	0.0063436	0.0258092	MGI:MGI:1351654	2.72947	NA	NA
721	ENSMUSG00000039145	ENSMUSG00000039145	Camk1d	calcium/calmodulin-dependent protein kinase ID	227541	2.12416	0.238262	152.302	67.9807	55.8749	40.64	230.413	239.046	279.856	63	65	29	219	236	409	0.248661	1.10388	0.307384	0.259048	0.179551	1.03778	1.05046	1.22342	4.86853e-19	1.41396e-17	MGI:MGI:2442190	8.91522	NA	NA
722	ENSMUSG00000024087	ENSMUSG00000024087	Cyp1b1	cytochrome P450, family 1, subfamily b, polypeptide 1	13078	2.1238	0.147556	6018.5	2406.3	2058.78	2201.57	8626.28	10457.3	10360.8	2230	2395	1571	8199	10324	15142	13.6452	58.8762	14.7717	12.9586	13.2054	52.748	62.3882	61.4922	5.71483e-47	5.82351e-45	MGI:MGI:88590	14.3931	00140;00380;00980	Steroid hormone biosynthesis - Mus musculus (mouse);Tryptophan metabolism - Mus musculus (mouse);Metabolism of xenobiotics by cytochrome P450 - Mus musculus (mouse)
723	ENSMUSG00000045875	ENSMUSG00000045875	Adra1a	adrenergic receptor, alpha 1a	11549	2.12346	0.445257	24.7221	6.47435	6.0173	12.6124	52.6057	40.5163	30.1068	6	7	9	50	40	44	0.0611843	0.296231	0.0475969	0.0453578	0.0905981	0.385227	0.289478	0.213989	1.85086e-06	1.75141e-05	MGI:MGI:104773	4.76906	04020;04080;04270;04970	Calcium signaling pathway - Mus musculus (mouse);Neuroactive ligand-receptor interaction - Mus musculus (mouse);Vascular smooth muscle contraction - Mus musculus (mouse);Salivary secretion - Mus musculus (mouse)
724	ENSMUSG00000031129	ENSMUSG00000031129	Slc9a9	solute carrier family 9 (sodium/hydrogen exchanger), member 9	331004	2.12193	0.287153	86.4039	39.9252	30.9461	21.0207	118.889	148.898	158.745	37	36	15	113	147	232	0.278955	1.26054	0.362407	0.288021	0.186438	1.07496	1.31353	1.39314	1.4731e-13	2.94436e-12	MGI:MGI:2679732	7.38957	NA	NA
725	ENSMUSG00000021095	ENSMUSG00000021095	Gsc	goosecoid homeobox	14836	2.12018	0.749163	4.63953	1.07906	0.859614	0	14.7296	9.11618	2.05273	1	1	0	14	9	3	0.0163136	0.21233	0.0269376	0.0220032	0	0.366274	0.221172	0.049544	0.00465386	0.019894	MGI:MGI:95841	2.83006	NA	NA
727	ENSMUSG00000042607	ENSMUSG00000042607	Asb4	ankyrin repeat and SOCS box-containing 4	65255	2.11555	0.743716	4.9732	0	0	2.80276	4.20845	7.09036	15.7376	0	0	2	4	7	23	0.0087451	0.0839784	0	0	0.0262353	0.0401593	0.0660136	0.145762	0.00444725	0.0191454	MGI:MGI:1929751	2.84456	NA	NA
728	ENSMUSG00000044951	ENSMUSG00000044951	Mylk4	myosin light chain kinase family, member 4	238564	2.11451	0.48795	32.3081	11.8696	9.45576	9.80966	92.586	26.3356	43.7917	11	11	7	88	26	64	0.0579442	0.29792	0.0662385	0.054105	0.0534891	0.514659	0.14283	0.23627	1.4679e-05	0.000119971	MGI:MGI:3643758	4.33345	NA	NA
729	ENSMUSG00000025810	ENSMUSG00000025810	Nrp1	neuropilin 1	18186	2.11215	0.226308	9579.01	3926.69	3620.7	2968.12	11198.7	17392.7	18367.2	3639	4212	2118	10644	17171	26843	18.722	81.3874	20.9261	19.7844	15.4555	59.4472	90.0806	94.6344	1.02852e-20	3.40822e-19	MGI:MGI:106206	9.33307	4360	Axon guidance - Mus musculus (mouse)
730	ENSMUSG00000036437	ENSMUSG00000036437	Npy1r	neuropeptide Y receptor Y1	18166	2.11171	0.207501	2181.61	908.567	633.536	866.053	2895.42	3859.18	3926.88	842	737	618	2752	3810	5739	8.39028	36.4009	9.51158	6.8004	8.85887	30.1931	39.264	39.7455	2.51514e-24	9.83136e-23	MGI:MGI:104963	10.1769	4080	Neuroactive ligand-receptor interaction - Mus musculus (mouse)
733	ENSMUSG00000001270	ENSMUSG00000001270	Ckb	creatine kinase, brain	12709	2.11076	0.18169	664.76	228.76	233.815	276.072	1037.38	1260.06	952.469	212	272	197	986	1244	1392	5.24127	22.5682	4.87232	5.10617	5.74533	22.0088	26.0825	19.6133	3.36347e-31	1.78062e-29	MGI:MGI:88407	11.6174	00330;01100	Arginine and proline metabolism - Mus musculus (mouse);Metabolic pathways - Mus musculus (mouse)
735	ENSMUSG00000047307	ENSMUSG00000047307	Pcdhb13	protocadherin beta 13	93884	2.10768	0.676752	8.0642	1.07906	0.859614	4.20414	5.26057	23.2969	13.6849	1	1	3	5	23	20	0.0172424	0.116815	0.00919803	0.00751313	0.0350159	0.0446667	0.192997	0.112781	0.00184313	0.00899572	MGI:MGI:2136748	3.11441	NA	NA
736	ENSMUSG00000072662	ENSMUSG00000072662	Mansc4	MANSC domain containing 4	545893	2.10767	0.703494	5.0648	1.07906	0.859614	1.40138	5.26057	8.10327	13.6849	1	1	1	5	8	20	0.0310575	0.245737	0.0301941	0.0246631	0.0383152	0.146626	0.220364	0.370222	0.00273545	0.0126239	MGI:MGI:3645619	2.996	NA	NA
737	ENSMUSG00000026069	ENSMUSG00000026069	Il1rl1	interleukin 1 receptor-like 1	17082	2.10389	0.291537	186.621	67.9807	82.523	50.4497	215.683	306.911	396.178	63	96	36	205	303	579	0.399559	1.77357	0.403622	0.50238	0.292675	1.27558	1.77095	2.27417	5.33202e-13	1.01291e-11	MGI:MGI:98427	7.21656	NA	NA
738	ENSMUSG00000038963	ENSMUSG00000038963	Slco4a1	solute carrier organic anion transporter family, member 4a1	108115	2.10235	0.77823	2.95934	0	0	0	13.6775	2.02582	2.05273	0	0	0	13	2	3	0	0.059479	0	0	0	0.138304	0.0199862	0.0201467	0.00690379	0.0277237	MGI:MGI:1351866	2.70145	NA	NA
740	ENSMUSG00000006369	ENSMUSG00000006369	Fbln1	fibulin 1	14114	2.10128	0.203019	791.795	273.002	342.127	262.058	1486.64	1342.1	1044.84	253	398	187	1413	1325	1527	2.52323	10.8842	2.34872	3.01801	2.20294	12.7401	11.2216	8.69084	4.17739e-25	1.70866e-23	MGI:MGI:95487	10.3502	NA	NA
742	ENSMUSG00000037196	ENSMUSG00000037196	Pacrg	PARK2 co-regulated	69310	2.10088	0.541125	11.8823	4.31623	2.57884	4.20414	24.1986	20.2582	15.7376	4	3	3	23	20	23	0.0787401	0.419782	0.0921175	0.0564326	0.0876703	0.514433	0.420185	0.324729	0.000103421	0.000712191	MGI:MGI:1916560	3.88242	NA	NA
743	ENSMUSG00000000392	ENSMUSG00000000392	Fap	fibroblast activation protein	14089	2.09788	0.244368	129.114	41.0042	56.7345	43.4428	184.12	244.111	205.273	38	66	31	175	241	300	0.518344	2.26592	0.450225	0.638729	0.466077	2.01374	2.60491	2.17911	9.08856e-18	2.48022e-16	MGI:MGI:109608	8.58494	NA	NA
744	ENSMUSG00000021573	ENSMUSG00000021573	Tppp	tubulin polymerization promoting protein	72948	2.08838	0.32226	101.804	43.1623	30.9461	36.4359	105.211	186.375	208.695	40	36	26	100	184	305	0.227787	1.00541	0.266942	0.196239	0.220181	0.64815	1.12022	1.24786	9.14633e-11	1.42565e-09	MGI:MGI:1920198	6.48043	NA	NA
745	ENSMUSG00000048218	ENSMUSG00000048218	Amigo2	adhesion molecule with Ig like domain 2	105827	2.08715	0.431494	44.3474	20.5021	14.6134	9.80966	114.68	45.5809	60.8978	19	17	7	109	45	89	0.164729	0.794603	0.224799	0.164292	0.105096	1.25253	0.485716	0.645568	1.31795e-06	1.2731e-05	MGI:MGI:2145995	4.83703	NA	NA
746	ENSMUSG00000049985	ENSMUSG00000049985	Ankrd55	ankyrin repeat domain 55	77318	2.08671	0.212167	194.94	71.2179	67.9095	79.8787	265.133	343.376	342.122	66	79	57	252	339	500	0.795613	3.37505	0.776553	0.759243	0.851043	2.8797	3.63878	3.60668	7.93888e-23	2.89761e-21	MGI:MGI:1924568	9.83523	NA	NA
747	ENSMUSG00000043613	ENSMUSG00000043613	Mmp3	matrix metallopeptidase 3	17392	2.08668	0.211917	631.661	235.235	251.867	218.615	796.45	1028.1	1259.69	218	293	156	757	1015	1841	4.12662	17.5688	4.11852	4.52146	3.73989	13.8899	17.4936	21.323	7.08313e-23	2.59602e-21	MGI:MGI:97010	9.8467	5323	Rheumatoid arthritis - Mus musculus (mouse)
748	ENSMUSG00000022132	ENSMUSG00000022132	Cldn10	claudin 10	58187	2.084	0.778786	2.17701	0	0	0	5.26057	5.06454	2.73698	0	0	0	5	5	4	0	0.0631575	0	0	0	0.077516	0.0728117	0.0391447	0.00745154	0.0295132	MGI:MGI:1913101	2.67596	04514;04530;04670;05160	Cell adhesion molecules (CAMs) - Mus musculus (mouse);Tight junction - Mus musculus (mouse);Leukocyte transendothelial migration - Mus musculus (mouse);Hepatitis C - Mus musculus (mouse)
749	ENSMUSG00000072966	ENSMUSG00000072966	Gprasp2	G protein-coupled receptor associated sorting protein 2	245607	2.07445	0.43734	31.9264	9.71153	15.4731	7.0069	31.5634	62.8003	65.0032	9	18	5	30	62	95	0.0892034	0.42732	0.080156	0.130946	0.0565084	0.259498	0.503748	0.518714	2.10229e-06	1.96196e-05	MGI:MGI:2442071	4.74333	NA	NA
751	ENSMUSG00000038065	ENSMUSG00000038065	Mturn	maturin, neural progenitor differentiation regulator homolog (Xenopus)	68235	2.07407	0.265904	695.147	317.243	260.463	193.39	785.929	1284.37	1329.49	294	303	138	747	1268	1943	4.74506	20.351	5.84017	4.9164	3.47861	14.4118	22.9787	23.6626	6.18769e-15	1.39671e-13	MGI:MGI:1915485	7.80006	NA	NA
752	ENSMUSG00000020902	ENSMUSG00000020902	Ntn1	netrin 1	18208	2.06908	0.253631	161.616	56.111	61.8922	63.0621	194.641	278.55	315.437	52	72	45	185	275	461	0.323673	1.37473	0.300707	0.340094	0.330219	1.03904	1.45078	1.63438	3.41062e-16	8.31617e-15	MGI:MGI:105088	8.15784	4360	Axon guidance - Mus musculus (mouse)
753	ENSMUSG00000058656	ENSMUSG00000058656	Samd12	sterile alpha motif domain containing 12	320679	2.06878	0.378788	56.6102	23.7393	19.7711	16.8166	52.6057	110.407	116.322	22	23	12	50	109	170	0.603462	2.71727	0.71104	0.607191	0.492155	1.5695	3.21386	3.36846	4.71942e-08	5.47719e-07	MGI:MGI:2444518	5.46157	NA	NA
754	ENSMUSG00000028128	ENSMUSG00000028128	F3	coagulation factor III	14066	2.06874	0.157641	6518.64	2091.22	2498.04	2850.41	10845.2	10356	10471	1938	2906	2034	10308	10224	15303	41.6018	173.344	35.0909	42.9797	46.7349	181.274	168.885	169.875	2.42662e-39	1.76773e-37	MGI:MGI:88381	13.1231	4610	Complement and coagulation cascades - Mus musculus (mouse)
757	ENSMUSG00000020669	ENSMUSG00000020669	Sh3yl1	Sh3 domain YSC-like 1	24057	2.06229	0.219706	128.973	42.0833	49.8576	54.6538	209.371	195.491	222.38	39	58	39	199	193	325	0.678892	2.84115	0.584627	0.71018	0.74187	2.89725	2.63937	2.98682	6.1974e-21	2.0692e-19	MGI:MGI:1346118	9.38659	NA	NA
758	ENSMUSG00000040367	ENSMUSG00000040367	Lrrd1	leucine rich repeats and death domain containing 1	242838	2.06145	0.659061	7.01777	3.23718	0.859614	1.40138	17.8859	7.09036	11.6322	3	1	1	17	7	17	0.0195138	0.127842	0.0345323	0.00940224	0.0146068	0.190052	0.0735075	0.119968	0.00176085	0.00864683	MGI:MGI:3045299	3.12786	NA	NA
759	ENSMUSG00000049001	ENSMUSG00000049001	Ndnf	neuron-derived neurotrophic factor	68169	2.05924	0.187838	206.337	86.3247	71.348	78.4773	315.634	339.324	346.912	80	83	56	300	335	507	0.526691	2.18468	0.57757	0.489462	0.513041	2.10356	2.20642	2.24405	5.76468e-28	2.6465e-26	MGI:MGI:1915419	10.9629	NA	NA
760	ENSMUSG00000052316	ENSMUSG00000052316	Lrrc15	leucine rich repeat containing 15	74488	2.058	0.644567	7.78913	4.31623	1.71923	0	18.938	10.1291	11.6322	4	2	0	18	10	17	0.0120129	0.0789546	0.0255882	0.0104505	0	0.111833	0.058359	0.0666714	0.00140881	0.00711425	MGI:MGI:1921738	3.19284	NA	NA
761	ENSMUSG00000028859	ENSMUSG00000028859	Csf3r	colony stimulating factor 3 receptor (granulocyte)	12986	2.05721	0.589247	9.74941	4.31623	1.71923	2.80276	22.0944	11.142	16.4219	4	2	2	21	11	24	0.02658	0.146843	0.0390328	0.0159414	0.0247656	0.199025	0.0979245	0.143579	0.000480755	0.00277904	MGI:MGI:1339755	3.49126	04060;04630;04640;05200	Cytokine-cytokine receptor interaction - Mus musculus (mouse);Jak-STAT signaling pathway - Mus musculus (mouse);Hematopoietic cell lineage - Mus musculus (mouse);Pathways in cancer - Mus musculus (mouse)
762	ENSMUSG00000038253	ENSMUSG00000038253	Hoxa5	homeobox A5	15402	2.05691	0.197943	181.562	75.5341	67.0499	64.4635	278.81	282.601	320.911	70	78	46	265	279	469	1.15873	4.82247	1.2668	1.153	1.05637	4.65773	4.6062	5.20348	2.71234e-25	1.11459e-23	MGI:MGI:96177	10.3914	NA	NA
763	ENSMUSG00000044294	ENSMUSG00000044294	Krt84	keratin 84	16680	2.05419	0.763079	2.9336	1.07906	0	0	6.31268	4.05163	6.1582	1	0	0	6	4	9	0.00440575	0.0660603	0.0132172	0	0	0.0770214	0.0482314	0.072928	0.00710307	0.0283297	MGI:MGI:96700	2.69197	NA	NA
764	ENSMUSG00000043943	ENSMUSG00000043943	Naalad2	N-acetylated alpha-linked acidic dipeptidase 2	72560	2.05054	0.216114	1541.69	554.636	676.517	525.517	1867.5	2722.7	2903.25	514	787	375	1775	2688	4243	4.54665	18.8733	4.29408	5.37041	3.97546	14.402	20.4864	21.7315	2.3497e-21	8.0277e-20	MGI:MGI:1919810	9.48824	NA	NA
765	ENSMUSG00000021624	ENSMUSG00000021624	Cd180	CD180 antigen	17079	2.05025	0.778656	2.12877	0	0	0	6.31268	3.03873	3.42122	0	0	0	6	3	5	0	0.0496901	0	0	0	0.0746962	0.0350815	0.0392925	0.00846179	0.0327925	MGI:MGI:1194924	2.63307	NA	NA
768	ENSMUSG00000074715	ENSMUSG00000074715	Ccl28	chemokine (C-C motif) ligand 28	56838	2.04623	0.365089	32.9306	11.8696	13.7538	9.80966	45.2409	58.7487	58.1608	11	16	7	43	58	85	0.0998947	0.444986	0.100041	0.118858	0.080785	0.379814	0.481216	0.473929	2.08542e-08	2.52673e-07	MGI:MGI:1861731	5.60476	04060;04062;04672	Cytokine-cytokine receptor interaction - Mus musculus (mouse);Chemokine signaling pathway - Mus musculus (mouse);Intestinal immune network for IgA production - Mus musculus (mouse)
769	ENSMUSG00000026072	ENSMUSG00000026072	Il1r1	interleukin 1 receptor, type I	16177	2.04519	0.245508	1968.35	697.072	1005.75	529.722	2787.05	3473.26	3317.22	646	1170	378	2649	3429	4848	4.88023	20.3363	4.54412	6.72247	3.3741	18.0975	22.0046	20.9069	8.05633e-17	2.06132e-15	MGI:MGI:96545	8.33041	04010;04060;04210;04380;04640;05146	MAPK signaling pathway - Mus musculus (mouse);Cytokine-cytokine receptor interaction - Mus musculus (mouse);Apoptosis - Mus musculus (mouse);Osteoclast differentiation - Mus musculus (mouse);Hematopoietic cell lineage - Mus musculus (mouse);Amoebiasis - M
770	ENSMUSG00000010175	ENSMUSG00000010175	Prox1	prospero homeobox 1	19130	2.04412	0.538207	21.4671	9.71153	4.29807	7.0069	13.6775	49.6325	44.4759	9	5	5	13	49	65	0.0279316	0.139705	0.038816	0.0176143	0.0273645	0.0544541	0.192794	0.171867	0.00014586	0.0009609	MGI:MGI:97772	3.79801	NA	NA
771	ENSMUSG00000058897	ENSMUSG00000058897	Col25a1	collagen, type XXV, alpha 1	77018	2.04252	0.778687	2.05439	0	0	0	3.15634	5.06454	4.10547	0	0	0	3	5	6	0	0.0188462	0	0	0	0.0147698	0.0231224	0.0186465	0.0087152	0.0335386	MGI:MGI:1924268	2.62303	NA	NA
772	ENSMUSG00000043017	ENSMUSG00000043017	Ptgir	prostaglandin I receptor (IP)	19222	2.04244	0.240075	135.764	36.688	56.7345	61.6607	234.621	208.659	216.221	34	66	44	223	206	316	0.492462	2.04955	0.349447	0.554081	0.573858	2.22601	1.93152	1.99113	1.77697e-17	4.7464e-16	MGI:MGI:99535	8.50752	04080;04270	Neuroactive ligand-receptor interaction - Mus musculus (mouse);Vascular smooth muscle contraction - Mus musculus (mouse)
773	ENSMUSG00000061524	ENSMUSG00000061524	Zic2	zinc finger protein of the cerebellum 2	22772	2.04164	0.778431	2.24486	0	0	0	7.3648	4.05163	2.05273	0	0	0	7	4	3	0	0.0570171	0	0	0	0.0946458	0.0508011	0.0256045	0.00872193	0.0335389	MGI:MGI:106679	2.62277	4340	Hedgehog signaling pathway - Mus musculus (mouse)
774	ENSMUSG00000025777	ENSMUSG00000025777	Gdap1	ganglioside-induced differentiation-associated-protein 1	14545	2.0405	0.601954	10.3173	5.39529	3.43846	0	11.5733	18.2324	23.2643	5	4	0	11	18	34	0.0237044	0.137482	0.0430088	0.0281043	0	0.0918964	0.14125	0.179299	0.000699438	0.00385928	MGI:MGI:1338002	3.3898	NA	NA
775	ENSMUSG00000003282	ENSMUSG00000003282	Plag1	pleiomorphic adenoma gene 1	56711	2.03728	0.68059	6.82938	1.07906	2.57884	1.40138	5.26057	10.1291	20.5273	1	3	1	5	10	30	0.0111933	0.0767763	0.00711527	0.0174357	0.00902903	0.0345526	0.0649113	0.130865	0.00275882	0.0127173	MGI:MGI:1891916	2.99341	NA	NA
776	ENSMUSG00000045876	ENSMUSG00000045876	Pcdhb8	protocadherin beta 8	93879	2.03697	0.604976	10.2493	2.15812	1.71923	5.60552	14.7296	26.3356	10.9479	2	2	4	14	26	16	0.0421434	0.228031	0.0290328	0.0237145	0.073683	0.197381	0.344318	0.142393	0.000759851	0.0041459	MGI:MGI:2136742	3.36702	NA	NA
777	ENSMUSG00000035200	ENSMUSG00000035200	Chrnb4	cholinergic receptor, nicotinic, beta polypeptide 4	108015	2.03479	0.629982	7.62109	2.15812	1.71923	2.80276	8.41691	12.1549	18.4746	2	2	2	8	12	27	0.0200457	0.11456	0.0194884	0.0159185	0.0247301	0.0757104	0.106674	0.161295	0.00123823	0.00636595	MGI:MGI:87892	3.22992	4080	Neuroactive ligand-receptor interaction - Mus musculus (mouse)
779	ENSMUSG00000031445	ENSMUSG00000031445	Proz	protein Z, vitamin K-dependent plasma glycoprotein	66901	2.03296	0.567247	11.8984	3.23718	2.57884	5.60552	28.4071	19.2453	12.3164	3	3	4	27	19	18	0.0497027	0.257769	0.0424958	0.0347114	0.0719009	0.371456	0.245531	0.156318	0.000338501	0.0020332	MGI:MGI:1860488	3.5839	NA	NA
780	ENSMUSG00000037872	ENSMUSG00000037872	Ackr1	atypical chemokine receptor 1 (Duffy blood group)	13349	2.03203	0.76328	2.87433	1.07906	0	0	6.31268	5.06454	4.78971	1	0	0	6	5	7	0.00977787	0.143542	0.0293336	0	0	0.170937	0.133802	0.125885	0.00776244	0.0304843	MGI:MGI:1097689	2.66223	5144	Malaria - Mus musculus (mouse)
781	ENSMUSG00000059401	ENSMUSG00000059401	Mamld1	mastermind-like domain containing 1	333639	2.03095	0.221733	146.347	62.5854	57.5942	47.6469	206.214	250.188	253.855	58	67	34	196	247	371	0.367994	1.51838	0.410793	0.387611	0.305579	1.34825	1.59595	1.61094	5.21729e-20	1.61929e-18	MGI:MGI:3045303	9.15943	NA	NA
782	ENSMUSG00000029352	ENSMUSG00000029352	Crybb3	crystallin, beta B3	12962	2.03008	0.652877	6.44313	3.23718	1.71923	0	12.6254	10.1291	10.9479	3	2	0	12	10	16	0.0369737	0.244063	0.0718146	0.0391064	0	0.278992	0.218384	0.234813	0.00187442	0.0091056	MGI:MGI:102717	3.10944	NA	NA
783	ENSMUSG00000032313	ENSMUSG00000032313	Tmem266	transmembrane protein 266	244886	2.02654	0.684808	5.97609	3.23718	0	1.40138	8.41691	9.11618	13.6849	3	0	1	8	9	20	0.0109433	0.0723964	0.0230711	0	0.00975879	0.0597525	0.0631419	0.0942948	0.00308352	0.0140138	MGI:MGI:2142980	2.95929	NA	NA
784	ENSMUSG00000034435	ENSMUSG00000034435	Tmem30b	transmembrane protein 30B	238257	2.02638	0.45625	22.6962	3.23718	9.45576	11.211	47.3451	31.4002	33.528	3	11	8	45	31	49	0.0763709	0.351987	0.0310497	0.0929939	0.105069	0.452342	0.292702	0.310916	8.93881e-06	7.58701e-05	MGI:MGI:2442082	4.44137	NA	NA
785	ENSMUSG00000040856	ENSMUSG00000040856	Dlk1	delta-like 1 homolog (Drosophila)	13386	2.0261	0.293479	248.611	84.1666	116.048	79.8787	562.881	358.57	290.12	78	135	57	535	354	424	0.634157	2.68285	0.569424	0.80501	0.528038	3.79327	2.35762	1.89766	5.06524e-12	8.76302e-11	MGI:MGI:94900	6.90374	NA	NA
788	ENSMUSG00000040569	ENSMUSG00000040569	Slc26a7	solute carrier family 26, member 7	208890	2.02199	0.777856	2.38345	0	0	0	1.05211	7.09036	6.1582	0	0	0	1	7	9	0	0.0282244	0	0	0	0.00638738	0.0419982	0.0362875	0.00933764	0.0355613	MGI:MGI:2384791	2.59944	4971	Gastric acid secretion - Mus musculus (mouse)
789	ENSMUSG00000041134	ENSMUSG00000041134	Cyyr1	cysteine and tyrosine-rich protein 1	224405	2.02008	0.745192	3.70698	0	1.71923	0	4.20845	8.10327	8.21094	0	2	0	4	8	12	0.00338531	0.0384195	0	0.0101559	0	0.0241514	0.0453714	0.0457357	0.00671172	0.0270881	MGI:MGI:2152187	2.71082	NA	NA
790	ENSMUSG00000011382	ENSMUSG00000011382	Dhdh	dihydrodiol dehydrogenase (dimeric)	71755	2.01696	0.240076	96.3491	42.0833	34.3846	35.0345	158.869	142.82	164.903	39	40	25	151	141	241	0.349058	1.42813	0.39498	0.3309	0.321292	1.48528	1.30274	1.49637	4.41438e-17	1.1478e-15	MGI:MGI:1919005	8.40133	00040;00980	Pentose and glucuronate interconversions - Mus musculus (mouse);Metabolism of xenobiotics by cytochrome P450 - Mus musculus (mouse)
792	ENSMUSG00000051177	ENSMUSG00000051177	Plcb1	phospholipase C, beta 1	18795	2.01441	0.275728	111.476	38.8461	54.1557	33.6331	149.4	175.233	217.59	36	63	24	142	173	318	0.19065	0.793378	0.174619	0.249607	0.147724	0.668956	0.765534	0.945645	2.7561e-13	5.36877e-12	MGI:MGI:97613	7.30581	00562;01100;04020;04062;04070;04270;04310;04540;04720;04730;04912;04916;04970;04971;04972;05010;05016;05142;05143;05146	Inositol phosphate metabolism - Mus musculus (mouse);Metabolic pathways - Mus musculus (mouse);Calcium signaling pathway - Mus musculus (mouse);Chemokine signaling pathway - Mus musculus (mouse);Phosphatidylinositol signaling system - Mus musculus (mouse)
793	ENSMUSG00000024245	ENSMUSG00000024245	Tmem178	transmembrane protein 178	68027	2.0134	0.226981	176.433	71.2179	82.523	49.0483	279.862	271.459	304.489	66	96	35	266	268	445	1.26065	5.17839	1.32188	1.57053	0.88954	5.17427	4.89679	5.46411	7.29203e-19	2.10051e-17	MGI:MGI:1915277	8.87034	NA	NA
794	ENSMUSG00000028967	ENSMUSG00000028967	Errfi1	ERBB receptor feedback inhibitor 1	74155	2.0124	0.173451	1007.6	342.062	468.49	371.366	1501.37	1678.39	1683.93	317	545	265	1427	1657	2461	4.08722	16.3957	3.5386	4.9693	3.75377	15.4709	16.8742	16.842	4.01952e-31	2.12156e-29	MGI:MGI:1921405	11.6021	NA	NA
795	ENSMUSG00000068227	ENSMUSG00000068227	Il2rb	interleukin 2 receptor, beta chain	16185	2.0114	0.627827	7.50706	4.31623	0.859614	1.40138	12.6254	12.1549	13.6849	4	1	1	12	12	20	0.0255973	0.146639	0.050473	0.0103068	0.0160121	0.147062	0.138137	0.154718	0.00135653	0.00689173	MGI:MGI:96550	3.20374	04060;04144;04630	Cytokine-cytokine receptor interaction - Mus musculus (mouse);Endocytosis - Mus musculus (mouse);Jak-STAT signaling pathway - Mus musculus (mouse)
796	ENSMUSG00000025165	ENSMUSG00000025165	Sectm1a	secreted and transmembrane 1A	209588	2.01125	0.518371	14.6935	3.23718	2.57884	9.80966	26.3028	22.284	23.9486	3	3	7	25	22	35	0.0959171	0.440385	0.0602275	0.049195	0.178329	0.487453	0.402926	0.430777	0.000104481	0.000718371	MGI:MGI:2384805	3.87994	NA	NA
797	ENSMUSG00000052372	ENSMUSG00000052372	Il1rapl1	interleukin 1 receptor accessory protein-like 1	331461	2.01034	0.734088	3.58985	1.07906	0.859614	0	7.3648	6.07745	6.1582	1	1	0	7	6	9	0.00225243	0.0220553	0.00371929	0.00303799	0	0.0252859	0.0203583	0.0205217	0.00617105	0.0252062	MGI:MGI:2687319	2.73855	NA	NA
798	ENSMUSG00000042793	ENSMUSG00000042793	Lgr6	leucine-rich repeat-containing G protein-coupled receptor 6	329252	2.00428	0.44815	26.5828	6.47435	8.59614	14.0138	27.355	45.5809	57.4766	6	10	10	26	45	84	0.0838217	0.367654	0.0561769	0.0764774	0.118811	0.236428	0.384369	0.482166	7.73653e-06	6.64656e-05	MGI:MGI:2441805	4.47235	NA	NA
800	ENSMUSG00000060402	ENSMUSG00000060402	Chst8	carbohydrate (N-acetylgalactosamine 4-0) sulfotransferase 8	68947	2.00219	0.747079	4.63478	0	0	2.80276	8.41691	13.1678	3.42122	0	0	2	8	13	5	0.0121148	0.108334	0	0	0.0363445	0.111268	0.169837	0.0438976	0.00736168	0.0292032	MGI:MGI:1916197	2.68002	NA	NA
801	ENSMUSG00000022366	ENSMUSG00000022366	Slc22a22	solute carrier family 22 (organic cation transporter), member 22	210463	2.00165	0.73703	3.63156	1.07906	0.859614	0	5.26057	9.11618	5.47396	1	1	0	5	9	8	0.00868726	0.0859307	0.0143447	0.0117171	0	0.0696597	0.117778	0.0703547	0.00661093	0.026718	MGI:MGI:2446114	2.71583	NA	NA
802	ENSMUSG00000059173	ENSMUSG00000059173	Pde1a	phosphodiesterase 1A, calmodulin-dependent	18573	2.00119	0.222911	380.849	128.408	190.834	124.723	538.682	618.887	683.56	119	222	89	512	611	999	1.09896	4.43319	0.949326	1.4466	0.900965	3.96696	4.4467	4.8859	2.76883e-19	8.23131e-18	MGI:MGI:1201792	8.97754	00230;04020;04742	Purine metabolism - Mus musculus (mouse);Calcium signaling pathway - Mus musculus (mouse);Taste transduction - Mus musculus (mouse)
803	ENSMUSG00000038602	ENSMUSG00000038602	Slc35f1	solute carrier family 35, member F1	215085	1.99813	0.764282	3.05068	0	0	1.40138	8.41691	5.06454	3.42122	0	0	1	8	5	5	0.00290795	0.0352827	0	0	0.00872386	0.0534156	0.0313587	0.0210737	0.00893867	0.0342639	MGI:MGI:2139810	2.61439	NA	NA
804	ENSMUSG00000022996	ENSMUSG00000022996	Wnt10b	wingless-type MMTV integration site family, member 10B	22410	1.99483	0.778405	2.0082	0	0	0	5.26057	4.05163	2.73698	0	0	0	5	4	4	0	0.0557366	0	0	0	0.0741034	0.0556849	0.0374214	0.0103858	0.038989	MGI:MGI:108061	2.56271	04310;04340;04916;05200;05217	Wnt signaling pathway - Mus musculus (mouse);Hedgehog signaling pathway - Mus musculus (mouse);Melanogenesis - Mus musculus (mouse);Pathways in cancer - Mus musculus (mouse);Basal cell carcinoma - Mus musculus (mouse)
805	ENSMUSG00000071723	ENSMUSG00000071723	Gspt2	G1 to S phase transition 2	14853	1.99353	0.234552	151.603	62.5854	65.3307	49.0483	207.266	240.059	285.33	58	76	35	197	237	417	0.747694	3.01452	0.790912	0.846526	0.605644	2.60907	2.94834	3.48616	1.90724e-17	5.0713e-16	MGI:MGI:1316727	8.49931	3015	mRNA surveillance pathway - Mus musculus (mouse)
806	ENSMUSG00000028864	ENSMUSG00000028864	Hgf	hepatocyte growth factor	15234	1.99348	0.322743	648.578	269.765	266.48	204.601	538.682	1274.24	1337.7	250	310	146	512	1258	1955	2.8296	11.6864	3.08242	3.12205	2.28431	6.13114	14.1502	14.7778	6.54585e-10	9.39714e-09	MGI:MGI:96079	6.17669	04060;04510;05144;05200;05211;05218	Cytokine-cytokine receptor interaction - Mus musculus (mouse);Focal adhesion - Mus musculus (mouse);Malaria - Mus musculus (mouse);Pathways in cancer - Mus musculus (mouse);Renal cell carcinoma - Mus musculus (mouse);Melanoma - Mus musculus (mouse)
807	ENSMUSG00000045287	ENSMUSG00000045287	Rtn4rl1	reticulon 4 receptor-like 1	237847	1.99291	0.159232	340.354	128.408	135.819	141.539	516.588	566.216	553.554	119	158	101	491	559	809	1.20848	4.76299	1.14673	1.24365	1.23505	4.59532	4.91423	4.77941	6.11971e-36	3.99572e-34	MGI:MGI:2661375	12.5158	NA	NA
808	ENSMUSG00000050947	ENSMUSG00000050947	Amigo1	adhesion molecule with Ig like domain 1	229715	1.99279	0.250811	138.981	53.9529	67.0499	39.2386	250.403	228.917	194.325	50	78	28	238	226	284	0.308253	1.26289	0.309817	0.394781	0.220162	1.43229	1.27753	1.07886	1.93611e-15	4.50286e-14	MGI:MGI:2653612	7.94537	NA	NA
809	ENSMUSG00000025185	ENSMUSG00000025185	Loxl4	lysyl oxidase-like 4	67573	1.99019	0.161812	710.771	315.085	262.182	270.466	1044.75	1117.24	1254.9	292	305	193	993	1103	1834	2.38099	9.37519	2.65349	2.26392	2.22557	8.76402	9.14406	10.2175	9.12529e-35	5.74535e-33	MGI:MGI:1914823	12.2994	NA	NA
811	ENSMUSG00000032946	ENSMUSG00000032946	Rasgrp2	RAS, guanyl releasing protein 2	19395	1.98859	0.480945	15.2608	4.31623	6.0173	5.60552	28.4071	25.3227	21.8958	4	7	4	27	25	32	0.0190022	0.0881781	0.0154139	0.0220331	0.0195596	0.10105	0.0878861	0.0755984	3.55313e-05	0.000270342	MGI:MGI:1333849	4.13477	04010;04062	MAPK signaling pathway - Mus musculus (mouse);Chemokine signaling pathway - Mus musculus (mouse)
812	ENSMUSG00000015085	ENSMUSG00000015085	Entpd2	ectonucleoside triphosphate diphosphohydrolase 2	12496	1.9867	0.322634	83.1756	26.9765	28.3673	40.64	173.599	135.73	93.7415	25	33	29	165	134	137	0.519356	2.14453	0.438867	0.473188	0.646012	2.81317	2.14598	1.47443	7.37817e-10	1.05235e-08	MGI:MGI:1096863	6.15776	230	Purine metabolism - Mus musculus (mouse)
813	ENSMUSG00000048562	ENSMUSG00000048562	Sp8	trans-acting transcription factor 8	320145	1.98598	0.775938	3.07543	0	0	0	14.7296	3.03873	0.684245	0	0	0	14	3	1	0	0.042832	0	0	0	0.103096	0.0207513	0.00464844	0.0104834	0.0393134	MGI:MGI:2443471	2.55946	NA	NA
814	ENSMUSG00000030553	ENSMUSG00000030553	Pgpep1l	pyroglutamyl-peptidase I-like	78444	1.98281	0.772443	3.34317	1.07906	0	0	10.5211	7.09036	1.36849	1	0	0	10	7	2	0.0118563	0.205403	0.0355689	0	0	0.345454	0.227142	0.0436126	0.0102602	0.038583	MGI:MGI:1925694	2.56693	NA	NA
815	ENSMUSG00000090958	ENSMUSG00000090958	Lrrc32	leucine rich repeat containing 32	434215	1.98268	0.244611	915.475	372.275	257.025	451.244	1176.26	1603.43	1632.61	345	299	322	1118	1583	2386	2.95999	11.8441	3.07023	2.17345	3.63628	9.66302	12.8517	13.0177	5.25516e-16	1.27083e-14	MGI:MGI:93882	8.10545	NA	NA
816	ENSMUSG00000038143	ENSMUSG00000038143	Stox2	storkhead box 2	71069	1.9791	0.355517	411.799	186.677	192.554	88.2869	378.761	763.733	860.78	173	224	63	360	754	1258	0.471552	1.95663	0.561433	0.593781	0.259443	1.13468	2.2323	2.5029	2.59444e-08	3.09664e-07	MGI:MGI:1918319	5.56681	NA	NA
817	ENSMUSG00000027239	ENSMUSG00000027239	Mdk	midkine	17242	1.97841	0.743705	3.67776	1.07906	0.859614	0	3.15634	10.1291	6.84245	1	1	0	3	10	10	0.0195175	0.195164	0.032228	0.0263245	0	0.0939018	0.29401	0.197581	0.00780926	0.0306272	MGI:MGI:96949	2.66021	NA	NA
818	ENSMUSG00000030208	ENSMUSG00000030208	Emp1	epithelial membrane protein 1	13730	1.97753	0.118711	14276.4	5325.15	6141.94	5766.68	23342.2	22852.2	22230.4	4935	7145	4115	22186	22561	32489	63.9423	248.076	59.1927	70.0018	62.6325	258.451	246.87	238.907	2.63276e-62	4.25806e-60	MGI:MGI:107941	16.6583	NA	NA
819	ENSMUSG00000073295	ENSMUSG00000073295	Nudt11	nudix (nucleoside diphosphate linked moiety X)-type motif 11	58242	1.97442	0.777959	2.06951	0	0	0	6.31268	4.05163	2.05273	0	0	0	6	4	3	0	0.0422019	0	0	0	0.0651993	0.0408283	0.0205781	0.0111504	0.0413051	MGI:MGI:1930957	2.53795	NA	NA
820	ENSMUSG00000011171	ENSMUSG00000011171	Vipr2	vasoactive intestinal peptide receptor 2	22355	1.97413	0.74934	3.6105	0	1.71923	0	6.31268	4.05163	9.57943	0	2	0	6	4	14	0.00546773	0.0604443	0	0.0164032	0	0.0585117	0.0366404	0.0861809	0.00842629	0.032698	MGI:MGI:107166	2.63449	4080	Neuroactive ligand-receptor interaction - Mus musculus (mouse)
821	ENSMUSG00000036764	ENSMUSG00000036764	Dnajc12	DnaJ heat shock protein family (Hsp40) member C12	30045	1.97389	0.310626	53.1938	18.344	18.9115	25.2248	70.4916	97.2392	88.9518	17	22	18	67	96	130	0.247668	0.995402	0.218487	0.230954	0.293561	0.836317	1.12558	1.02431	2.09002e-10	3.15453e-09	MGI:MGI:1353428	6.35458	NA	NA
822	ENSMUSG00000004035	ENSMUSG00000004035	Gstm7	glutathione S-transferase, mu 7	68312	1.97235	0.276859	96.0849	26.9765	35.2442	51.8511	173.599	147.885	140.954	25	41	37	165	146	206	0.867021	3.45141	0.616709	0.826134	1.15822	3.95315	3.28565	3.11543	1.04822e-12	1.94311e-11	MGI:MGI:1915562	7.12402	00480;00980;00982	Glutathione metabolism - Mus musculus (mouse);Metabolism of xenobiotics by cytochrome P450 - Mus musculus (mouse);Drug metabolism - cytochrome P450 - Mus musculus (mouse)
823	ENSMUSG00000027977	ENSMUSG00000027977	Ndst3	N-deacetylase/N-sulfotransferase (heparan glucosaminyl) 3	83398	1.97204	0.329356	57.6983	18.344	22.35	26.6262	74.7001	83.0585	121.111	17	26	19	71	82	177	0.127566	0.516169	0.104348	0.130357	0.147992	0.423265	0.459174	0.666069	2.12996e-09	2.87292e-08	MGI:MGI:1932544	5.98757	00534;01100	Glycosaminoglycan biosynthesis - heparan sulfate / heparin - Mus musculus (mouse);Metabolic pathways - Mus musculus (mouse)
824	ENSMUSG00000036198	ENSMUSG00000036198	Arhgap36	Rho GTPase activating protein 36	75404	1.97118	0.778224	1.95342	0	0	0	5.26057	3.03873	3.42122	0	0	0	5	3	5	0	0.0397895	0	0	0	0.0543865	0.0306515	0.0343307	0.0113117	0.0417882	MGI:MGI:1922654	2.53292	NA	NA
825	ENSMUSG00000058589	ENSMUSG00000058589	Anks1b	ankyrin repeat and sterile alpha motif domain containing 1B	77531	1.97003	0.322913	213.032	102.511	58.4538	86.8856	210.423	371.737	448.18	95	68	62	200	367	655	0.343262	1.39362	0.426794	0.249534	0.353456	0.872658	1.50414	1.80404	1.05539e-09	1.47897e-08	MGI:MGI:1924781	6.1008	NA	NA
826	ENSMUSG00000067878	ENSMUSG00000067878	Mtap7d3	MAP7 domain containing 3	320923	1.96737	0.391669	34.6242	15.1068	10.3154	14.0138	37.8761	70.9036	59.5293	14	12	10	36	70	87	0.142921	0.595947	0.164495	0.115168	0.149099	0.410816	0.750331	0.626695	5.08554e-07	5.20936e-06	MGI:MGI:2445051	5.02306	NA	NA
827	ENSMUSG00000031870	ENSMUSG00000031870	Pgr	progesterone receptor	18667	1.96654	0.675938	180.775	49.6367	88.5403	11.211	112.576	395.034	427.653	46	103	8	107	390	625	0.407597	2.449	0.40096	0.733343	0.0884877	0.90583	3.10125	3.33991	0.00362189	0.0159906	MGI:MGI:97567	2.90934	04114;04914	Oocyte meiosis - Mus musculus (mouse);Progesterone-mediated oocyte maturation - Mus musculus (mouse)
828	ENSMUSG00000020218	ENSMUSG00000020218	Wif1	Wnt inhibitory factor 1	24117	1.9652	0.778015	1.99513	0	0	0	3.15634	6.07745	2.73698	0	0	0	3	6	4	0	0.0535025	0	0	0	0.0431441	0.0810514	0.0363121	0.0115397	0.0424614	MGI:MGI:1344332	2.52592	4310	Wnt signaling pathway - Mus musculus (mouse)
829	ENSMUSG00000041700	ENSMUSG00000041700	Lhfpl1	lipoma HMGIC fusion partner-like 1	237091	1.96104	0.480245	17.2588	5.39529	9.45576	2.80276	31.5634	30.3873	23.9486	5	11	2	30	30	35	0.102233	0.482379	0.0928096	0.166779	0.0471088	0.540833	0.508011	0.398292	4.43763e-05	0.000331487	MGI:MGI:1891214	4.08343	NA	NA
831	ENSMUSG00000032766	ENSMUSG00000032766	Gng11	guanine nucleotide binding protein (G protein), gamma 11	66066	1.95934	0.287728	197.101	64.7435	57.5942	112.11	387.178	290.705	270.277	60	67	80	368	287	395	2.78237	11.0834	2.31602	2.11248	3.9186	13.7962	10.1065	9.34758	9.77995e-12	1.64986e-10	MGI:MGI:1913316	6.8097	4062	Chemokine signaling pathway - Mus musculus (mouse)
832	ENSMUSG00000008136	ENSMUSG00000008136	Fhl2	four and a half LIM domains 2	14200	1.95923	0.162481	3591.75	1384.43	1273.09	1701.28	6165.39	5427.16	5599.17	1283	1481	1214	5860	5358	8183	29.2178	112.982	27.8831	26.2904	33.4798	123.689	106.23	109.028	1.75581e-33	1.04572e-31	MGI:MGI:1338762	12.0582	4380	Osteoclast differentiation - Mus musculus (mouse)
833	ENSMUSG00000039956	ENSMUSG00000039956	Mrap	melanocortin 2 receptor accessory protein	77037	1.95844	0.695332	5.48868	0	2.57884	1.40138	13.6775	9.11618	6.1582	0	3	1	13	9	9	0.0387792	0.274771	0	0.0766464	0.0396911	0.394918	0.256812	0.172583	0.00485415	0.0206181	MGI:MGI:1924287	2.81656	NA	NA
834	ENSMUSG00000000531	ENSMUSG00000000531	Grasp	GRP1 (general receptor for phosphoinositides 1)-associated scaffold protein	56149	1.95778	0.161016	480.321	197.468	183.098	203.2	850.108	732.333	715.72	183	213	145	808	723	1046	3.04293	11.7311	3.08803	2.93587	3.1049	13.2422	11.1301	10.8211	5.14353e-34	3.10532e-32	MGI:MGI:1860303	12.1589	NA	NA
835	ENSMUSG00000049357	ENSMUSG00000049357	4933408B17Rik	RIKEN cDNA 4933408B17 gene	271508	1.95395	0.706707	4.44635	1.07906	0.859614	1.40138	6.31268	6.07745	10.9479	1	1	1	6	6	16	0.0147924	0.101196	0.0143812	0.0117468	0.0182492	0.083804	0.078718	0.141067	0.00569471	0.0235551	MGI:MGI:3045347	2.76486	NA	NA
836	ENSMUSG00000028427	ENSMUSG00000028427	Aqp7	aquaporin 7	11832	1.95167	0.62576	7.09932	1.07906	2.57884	2.80276	14.7296	11.142	10.2637	1	3	2	14	11	15	0.0268323	0.147094	0.0134422	0.0329395	0.0341152	0.182775	0.134893	0.123615	0.00181539	0.00888392	MGI:MGI:1314647	3.11888	3320	PPAR signaling pathway - Mus musculus (mouse)
838	ENSMUSG00000026482	ENSMUSG00000026482	Rgl1	ral guanine nucleotide dissociation stimulator,-like 1	19731	1.94826	0.185453	3174.71	1242	1441.57	1174.36	4094.83	5267.12	5828.4	1151	1677	838	3892	5200	8518	7.96997	30.5662	7.67823	9.13787	7.0938	25.2161	31.6459	34.8365	8.15894e-26	3.40839e-24	MGI:MGI:107484	10.5054	NA	NA
839	ENSMUSG00000097101	ENSMUSG00000097101	1810034E14Rik	RIKEN cDNA 1810034E14 gene	66503	1.94614	0.366064	30.1648	11.8696	9.45576	14.0138	50.5015	48.6196	46.5286	11	11	10	48	48	68	0.210688	0.851768	0.212786	0.173808	0.24547	0.901799	0.84707	0.806435	1.05854e-07	1.17438e-06	MGI:MGI:1913753	5.31638	NA	NA
840	ENSMUSG00000000402	ENSMUSG00000000402	Egfl6	EGF-like-domain, multiple 6	54156	1.94415	0.58421	8.55288	3.23718	3.43846	1.40138	13.6775	15.1936	14.3691	3	4	1	13	15	21	0.0315574	0.164082	0.0376867	0.0410444	0.015941	0.15861	0.171905	0.161733	0.000875261	0.00468	MGI:MGI:1858599	3.32783	NA	NA
842	ENSMUSG00000022894	ENSMUSG00000022894	Adamts5	a disintegrin-like and metallopeptidase (reprolysin type) with thrombospondin type 1 motif, 5 (aggrecanase-2)	23794	1.93964	0.154925	16970.6	7155.24	5866.01	7811.29	25692.6	27763.8	27534.7	6631	6824	5574	24420	27410	40241	26.9784	102.709	27.8388	23.4012	29.6953	99.5719	104.981	103.574	5.81354e-36	3.80992e-34	MGI:MGI:1346321	12.5199	NA	NA
843	ENSMUSG00000071203	ENSMUSG00000071203	Naip5	NLR family, apoptosis inhibitory protein 5	17951	1.93943	0.672946	5.25527	2.15812	0.859614	1.40138	8.41691	9.11618	9.57943	2	1	1	8	9	14	0.00888978	0.0534444	0.0130547	0.00533167	0.00828297	0.0507161	0.053593	0.0560242	0.00395154	0.0172472	MGI:MGI:1298220	2.882	4621	NOD-like receptor signaling pathway - Mus musculus (mouse)
844	ENSMUSG00000072621	ENSMUSG00000072621	Slfn10-ps	schlafen 10, pseudogene	237887	1.93929	0.407126	46.5355	24.8183	21.4904	5.60552	59.9705	74.9552	92.373	23	25	4	57	74	135	0.151647	0.64301	0.215761	0.191563	0.0476162	0.519325	0.633295	0.776408	1.90387e-06	1.79387e-05	MGI:MGI:3512288	4.76337	NA	NA
845	ENSMUSG00000091712	ENSMUSG00000091712	Sec14l5	SEC14-like lipid binding 5	665119	1.93893	0.618313	8.08379	3.23718	1.71923	2.80276	8.41691	13.1678	19.1589	3	2	2	8	13	28	0.0347463	0.178274	0.043605	0.023745	0.0368888	0.112934	0.17238	0.249508	0.00171358	0.00845001	MGI:MGI:3616084	3.13585	NA	NA
847	ENSMUSG00000025911	ENSMUSG00000025911	Adhfe1	alcohol dehydrogenase, iron containing, 1	76187	1.9376	0.314558	46.1464	17.2649	22.35	14.0138	76.8043	75.9681	70.4772	16	26	10	73	75	103	0.174533	0.707775	0.167797	0.222722	0.13308	0.743541	0.717551	0.662234	7.28488e-10	1.03988e-08	MGI:MGI:1923437	6.15977	NA	NA
848	ENSMUSG00000050822	ENSMUSG00000050822	Slc29a4	solute carrier family 29 (nucleoside transporters), member 4	243328	1.93647	0.517853	55.4738	20.5021	9.45576	29.429	173.599	54.6971	45.1601	19	11	21	165	54	66	0.2218	1.01486	0.231408	0.109432	0.324559	1.95177	0.599995	0.492811	0.000184442	0.00118712	MGI:MGI:2385330	3.73942	NA	NA
849	ENSMUSG00000032172	ENSMUSG00000032172	Olfm2	olfactomedin 2	244723	1.93552	0.291015	103.667	46.3995	25.7884	53.2524	182.016	170.169	144.376	43	30	38	173	168	211	0.856425	3.33499	0.954665	0.544039	1.07057	3.73034	3.40268	2.87194	2.91224e-11	4.72308e-10	MGI:MGI:3045350	6.65094	NA	NA
850	ENSMUSG00000042118	ENSMUSG00000042118	Bhmt2	betaine-homocysteine methyltransferase 2	64918	1.93414	0.590492	10.1262	3.23718	6.0173	0	15.7817	15.1936	20.5273	3	7	0	15	15	30	0.0400118	0.214085	0.0413072	0.078728	0	0.200593	0.188419	0.253243	0.00105488	0.00553138	MGI:MGI:1891379	3.27546	NA	NA
851	ENSMUSG00000020019	ENSMUSG00000020019	Ntn4	netrin 4	57764	1.93322	0.163631	1175.42	496.367	423.79	528.32	1645.51	1968.08	1990.47	460	493	377	1564	1943	2909	4.1648	15.7605	4.28564	3.75172	4.45706	14.1519	16.5142	16.6154	3.28579e-32	1.85657e-30	MGI:MGI:1888978	11.8145	4360	Axon guidance - Mus musculus (mouse)
853	ENSMUSG00000033854	ENSMUSG00000033854	Kcnk10	potassium channel, subfamily K, member 10	72258	1.93055	0.767117	2.63767	1.07906	0	0	4.20845	5.06454	5.47396	1	0	0	4	5	8	0.0044701	0.0596798	0.0134103	0	0	0.0520976	0.0611699	0.0657718	0.0118485	0.0434075	MGI:MGI:1919508	2.51662	4971	Gastric acid secretion - Mus musculus (mouse)
856	ENSMUSG00000039910	ENSMUSG00000039910	Cited2	Cbp/p300-interacting transactivator, with Glu/Asp-rich carboxy-terminal domain, 2	17684	1.92909	0.123262	5296.63	2194.81	2104.34	2267.43	7930.83	9083.76	8198.62	2034	2448	1618	7538	8968	11982	35.0198	131.456	35.1075	34.5133	35.4386	126.364	141.213	126.791	3.30637e-55	4.44947e-53	MGI:MGI:1306784	15.6503	NA	NA
857	ENSMUSG00000075012	ENSMUSG00000075012	Fjx1	four jointed box 1 (Drosophila)	14221	1.92908	0.268246	85.9004	33.4508	29.2269	42.0414	120.993	161.052	128.638	31	34	30	115	159	188	0.452168	1.73694	0.434234	0.389016	0.533252	1.56451	2.03183	1.61447	6.4108e-13	1.20744e-11	MGI:MGI:1341907	7.19145	NA	NA
858	ENSMUSG00000002104	ENSMUSG00000002104	Rapsn	receptor-associated protein of the synapse	19400	1.92512	0.44011	25.405	8.63247	11.175	8.40828	59.9705	31.4002	32.8437	8	13	6	57	31	48	0.184946	0.797162	0.169207	0.224594	0.161038	1.17091	0.598162	0.622416	1.21884e-05	0.000100973	MGI:MGI:99422	4.37419	NA	NA
859	ENSMUSG00000054728	ENSMUSG00000054728	Phactr1	phosphatase and actin regulator 1	218194	1.92506	0.21881	436.76	184.519	190.834	158.356	522.9	790.069	773.881	171	222	113	497	780	1131	1.0337	3.9362	1.06972	1.13437	0.89702	3.0196	4.45141	4.33758	1.39433e-18	3.95825e-17	MGI:MGI:2659021	8.79787	NA	NA
860	ENSMUSG00000030116	ENSMUSG00000030116	Mfap5	microfibrillar associated protein 5	50530	1.92446	0.231897	1211.29	511.474	342.127	627.818	2085.29	1859.7	1841.3	474	398	448	1982	1836	2691	6.21634	23.8623	6.46366	4.43312	7.75225	26.2496	22.8403	22.497	1.05177e-16	2.67171e-15	MGI:MGI:1354387	8.29879	NA	NA
861	ENSMUSG00000068349	ENSMUSG00000068349	Gml	glycosylphosphatidylinositol anchored molecule like	625599	1.92419	0.769728	2.54632	0	0.859614	0	4.20845	4.05163	6.1582	0	1	0	4	4	9	0.00971499	0.155232	0	0.029145	0	0.138617	0.130204	0.196875	0.0124254	0.0450806	MGI:MGI:3644767	2.49983	NA	NA
862	ENSMUSG00000016179	ENSMUSG00000016179	Camk1g	calcium/calmodulin-dependent protein kinase I gamma	215303	1.92364	0.62406	8.02675	0	3.43846	4.20414	12.6254	12.1549	15.7376	0	4	3	12	12	23	0.0324551	0.168386	0	0.0449692	0.0523962	0.160409	0.150674	0.194074	0.00205298	0.00982677	MGI:MGI:2388073	3.08246	NA	NA
863	ENSMUSG00000051339	ENSMUSG00000051339	2900026A02Rik	RIKEN cDNA 2900026A02 gene	243219	1.92317	0.209156	1082.77	484.497	455.596	388.182	1302.52	1916.42	1949.41	449	530	277	1238	1892	2849	2.37674	9.0086	2.5956	2.50262	2.03199	6.95076	9.97797	10.0971	3.75209e-20	1.17907e-18	MGI:MGI:1920194	9.19494	NA	NA
864	ENSMUSG00000027800	ENSMUSG00000027800	Tm4sf1	transmembrane 4 superfamily member 1	17112	1.92056	0.211864	7843.59	2747.28	3561.38	3326.88	15911.1	11109.6	10405.3	2546	4143	2374	15123	10968	15207	35.4659	134.908	30.2919	40.2633	35.8425	174.753	119.049	110.923	1.24522e-19	3.76534e-18	MGI:MGI:104678	9.06507	NA	NA
865	ENSMUSG00000037185	ENSMUSG00000037185	Krt80	keratin 80	74127	1.91854	0.253486	87.6003	37.7671	36.1038	32.2317	159.921	135.73	123.848	35	42	23	152	134	181	0.628641	2.43074	0.670175	0.656895	0.558853	2.82672	2.34074	2.12476	3.77206e-14	7.95427e-13	MGI:MGI:1921377	7.56862	NA	NA
866	ENSMUSG00000028031	ENSMUSG00000028031	Dkk2	dickkopf WNT signaling pathway inhibitor 2	56811	1.91088	0.221787	10180.9	4185.67	3447.05	4920.24	12333.9	16701.8	19496.9	3879	4010	3511	11723	16489	28494	35.5861	134.553	35.6695	30.1195	40.9692	104.697	138.325	160.635	6.94319e-18	1.9036e-16	MGI:MGI:1890663	8.61584	4310	Wnt signaling pathway - Mus musculus (mouse)
867	ENSMUSG00000024653	ENSMUSG00000024653	Scgb1a1	secretoglobin, family 1A, member 1 (uteroglobin)	22287	1.91019	0.776242	2.10059	0	0	0	1.05211	6.07745	5.47396	0	0	0	1	6	8	0	0.269974	0	0	0	0.0693085	0.390613	0.35	0.0138619	0.0494765	MGI:MGI:98919	2.46082	NA	NA
868	ENSMUSG00000043298	ENSMUSG00000043298	Smco3	single-pass membrane protein with coiled-coil domains 3	654818	1.90855	0.538826	15.7445	5.39529	3.43846	8.40828	12.6254	30.3873	34.2122	5	4	6	12	30	50	0.08746	0.383722	0.0826078	0.0539806	0.125792	0.192553	0.452169	0.506445	0.000397033	0.00233934	MGI:MGI:2443451	3.54205	NA	NA
870	ENSMUSG00000029755	ENSMUSG00000029755	Dlx5	distal-less homeobox 5	13395	1.9061	0.777443	1.8308	0	0	0	3.15634	3.03873	4.78971	0	0	0	3	3	7	0	0.0791083	0	0	0	0.069552	0.065331	0.102442	0.0142162	0.0503958	MGI:MGI:101926	2.45175	NA	NA
871	ENSMUSG00000049758	ENSMUSG00000049758	Olfr1318	olfactory receptor 1318	258022	1.9061	0.777443	1.8308	0	0	0	3.15634	3.03873	4.78971	0	0	0	3	3	7	0	0.101415	0	0	0	0.0891644	0.0837531	0.131329	0.0142162	0.0503958	MGI:MGI:3031152	2.45175	NA	NA
873	ENSMUSG00000000794	ENSMUSG00000000794	Kcnn3	potassium intermediate/small conductance calcium-activated channel, subfamily N, member 3	140493	1.90567	0.728252	4.48707	2.15812	0.859614	0	3.15634	9.11618	11.6322	2	1	0	3	9	17	0.011059	0.0845926	0.0235564	0.00962067	0	0.0343178	0.0967052	0.122755	0.00887658	0.034063	MGI:MGI:2153183	2.61677	NA	NA
874	ENSMUSG00000023885	ENSMUSG00000023885	Thbs2	thrombospondin 2	21826	1.90445	0.202207	18636.6	8391.84	7747.7	7006.9	22148	32096	34429.1	7777	9013	5000	21051	31687	50317	41.0767	153.342	44.6085	42.2281	36.3936	117.273	165.812	176.942	4.58266e-21	1.53589e-19	MGI:MGI:98738	9.41834	04145;04350;04510;04512;05144	Phagosome - Mus musculus (mouse);TGF-beta signaling pathway - Mus musculus (mouse);Focal adhesion - Mus musculus (mouse);ECM-receptor interaction - Mus musculus (mouse);Malaria - Mus musculus (mouse)
875	ENSMUSG00000050050	ENSMUSG00000050050	Ccdc158	coiled-coil domain containing 158	320696	1.90298	0.334705	121.272	56.111	52.4365	36.4359	112.576	231.956	238.117	52	61	26	107	229	348	0.415268	1.62074	0.480509	0.460421	0.304875	0.960288	1.93047	1.97146	1.30385e-08	1.62788e-07	MGI:MGI:2444555	5.68556	NA	NA
876	ENSMUSG00000025478	ENSMUSG00000025478	Dpysl4	dihydropyrimidinase-like 4	26757	1.90261	0.772583	2.71923	0	0.859614	0	6.31268	7.09036	2.05273	0	1	0	6	7	3	0.00220416	0.0379203	0	0.00661249	0	0.0471747	0.051697	0.0148892	0.013791	0.0492549	MGI:MGI:1349764	2.46266	NA	NA
879	ENSMUSG00000061527	ENSMUSG00000061527	Krt5	keratin 5	110308	1.89867	0.759188	3.69551	0	1.71923	0	12.6254	3.03873	4.78971	0	2	0	12	3	7	0.00844627	0.0965953	0	0.0253388	0	0.180772	0.0424502	0.0665639	0.0123871	0.0449603	MGI:MGI:96702	2.50092	NA	NA
880	ENSMUSG00000036502	ENSMUSG00000036502	Tmem255a	transmembrane protein 255A	245386	1.89827	0.574697	9.37584	1.07906	4.29807	4.20414	14.7296	16.2065	15.7376	1	5	3	14	16	23	0.0272451	0.129604	0.00919305	0.0375453	0.0349969	0.124999	0.134186	0.129628	0.000956284	0.00505346	MGI:MGI:3045722	3.30308	NA	NA
881	ENSMUSG00000070803	ENSMUSG00000070803	Cited4	Cbp/p300-interacting transactivator, with Glu/Asp-rich carboxy-terminal domain, 4	56222	1.89791	0.425676	56.69	25.8974	8.59614	32.2317	122.045	65.8391	85.5306	24	10	23	116	65	125	0.552227	2.2375	0.648044	0.220556	0.78808	3.04208	1.60116	2.06926	8.25038e-06	7.03997e-05	MGI:MGI:1861694	4.45858	NA	NA
882	ENSMUSG00000070323	ENSMUSG00000070323	Mmp27	matrix metallopeptidase 27	234911	1.89769	0.360937	31.3709	11.8696	12.8942	12.6124	43.1367	55.71	52.0026	11	15	9	41	55	76	0.206303	0.812699	0.196349	0.218702	0.203858	0.710785	0.895626	0.831687	1.4588e-07	1.59437e-06	MGI:MGI:3039232	5.25769	NA	NA
883	ENSMUSG00000060550	ENSMUSG00000060550	H2-Q7	histocompatibility 2, Q region locus 7	15018	1.89709	0.176738	562.472	196.389	244.13	264.861	976.361	829.572	863.517	182	284	189	928	819	1262	1.75884	6.51591	1.46881	1.87215	1.93556	7.27381	6.02987	6.24404	7.05626e-27	3.07908e-25	MGI:MGI:95936	10.7339	04144;04145;04514;04612;04940;05320;05330;05332;05416	Endocytosis - Mus musculus (mouse);Phagosome - Mus musculus (mouse);Cell adhesion molecules (CAMs) - Mus musculus (mouse);Antigen processing and presentation - Mus musculus (mouse);Type I diabetes mellitus - Mus musculus (mouse);Autoimmune thyroid disease
884	ENSMUSG00000014776	ENSMUSG00000014776	Nol3	nucleolar protein 3 (apoptosis repressor with CARD domain)	78688	1.89604	0.265136	103.996	42.0833	32.6653	54.6538	175.703	179.285	139.586	39	38	39	167	177	204	0.471731	1.77097	0.461751	0.367497	0.585946	1.92034	1.91181	1.48076	8.60165e-13	1.60804e-11	MGI:MGI:1925938	7.15121	NA	NA
885	ENSMUSG00000027762	ENSMUSG00000027762	Sucnr1	succinate receptor 1	84112	1.89566	0.777143	1.89416	0	0	0	5.26057	4.05163	2.05273	0	0	0	5	4	3	0	0.0745563	0	0	0	0.104999	0.0789017	0.0397677	0.0147172	0.0518069	MGI:MGI:1934135	2.43927	NA	NA
886	ENSMUSG00000049404	ENSMUSG00000049404	Rarres1	retinoic acid receptor responder (tazarotene induced) 1	109222	1.89086	0.290748	407.871	168.333	153.011	179.377	378.761	736.385	831.357	156	178	128	360	727	1215	3.722	14.1053	3.75553	3.5002	3.91027	8.41722	15.9665	17.9322	7.85064e-11	1.23021e-09	MGI:MGI:1924461	6.50343	NA	NA
887	ENSMUSG00000044164	ENSMUSG00000044164	Rnf182	ring finger protein 182	328234	1.88999	0.613375	7.84628	3.23718	1.71923	2.80276	17.8859	9.11618	12.3164	3	2	2	17	9	18	0.0229125	0.114239	0.0287542	0.015658	0.0243254	0.158252	0.0786958	0.10577	0.00206098	0.00985437	MGI:MGI:3045355	3.0813	NA	NA
889	ENSMUSG00000040181	ENSMUSG00000040181	Fmo1	flavin containing monooxygenase 1	14261	1.88577	0.230077	247.117	108.985	125.504	71.4704	357.719	413.267	405.757	101	146	51	340	408	593	1.38722	5.18909	1.47498	1.74158	0.945113	4.82239	5.43567	5.30921	2.48022e-16	6.11521e-15	MGI:MGI:1310002	8.19624	982	Drug metabolism - cytochrome P450 - Mus musculus (mouse)
890	ENSMUSG00000062082	ENSMUSG00000062082	Cd200r4	CD200 receptor 4	239849	1.88548	0.777193	1.82631	0	0	0	3.15634	5.06454	2.73698	0	0	0	3	5	4	0	0.0560625	0	0	0	0.0493628	0.0772784	0.0415461	0.0152658	0.0534076	MGI:MGI:3036289	2.42601	NA	NA
891	ENSMUSG00000018381	ENSMUSG00000018381	Abi3	ABI gene family, member 3	66610	1.88517	0.401482	30.0954	10.7906	15.4731	8.40828	41.0324	63.8132	41.0547	10	18	6	39	63	60	0.0913412	0.373475	0.0847936	0.12467	0.06456	0.321179	0.48734	0.311907	2.65909e-06	2.44789e-05	MGI:MGI:1913860	4.69554	NA	NA
892	ENSMUSG00000047854	ENSMUSG00000047854	Stx19	syntaxin 19	68159	1.88248	0.776391	1.89006	0	0	0	3.15634	2.02582	6.1582	0	0	0	3	2	9	0	0.0412962	0	0	0	0.0351965	0.0220403	0.0666518	0.0153231	0.0535551	MGI:MGI:1915409	2.42465	4130	SNARE interactions in vesicular transport - Mus musculus (mouse)
893	ENSMUSG00000025020	ENSMUSG00000025020	Slit1	slit homolog 1 (Drosophila)	20562	1.88154	0.355101	60.2769	30.2136	15.4731	28.0276	66.2832	105.342	116.322	28	18	20	63	104	170	0.135885	0.519507	0.167656	0.088036	0.151964	0.366371	0.568098	0.624052	1.16687e-07	1.28568e-06	MGI:MGI:1315203	5.29861	4360	Axon guidance - Mus musculus (mouse)
894	ENSMUSG00000032648	ENSMUSG00000032648	Pygm	muscle glycogen phosphorylase	19309	1.87971	0.464668	17.0971	6.47435	6.0173	7.0069	29.4592	32.4131	21.2116	6	7	5	28	32	31	0.0711615	0.297026	0.0709151	0.067579	0.0749906	0.321414	0.345037	0.224626	5.22622e-05	0.000385494	MGI:MGI:97830	4.04527	00500;04910	Starch and sucrose metabolism - Mus musculus (mouse);Insulin signaling pathway - Mus musculus (mouse)
895	ENSMUSG00000020325	ENSMUSG00000020325	Fstl3	follistatin-like 3	83554	1.87822	0.268987	108.269	53.9529	33.525	47.6469	174.651	197.517	142.323	50	39	34	166	195	208	0.723967	2.70262	0.868755	0.553501	0.749645	2.80127	3.09094	2.21565	2.89805e-12	5.14498e-11	MGI:MGI:1890391	6.98258	NA	NA
896	ENSMUSG00000034467	ENSMUSG00000034467	Dynlrb2	dynein light chain roadblock-type 2	75465	1.87704	0.654245	6.22885	1.07906	0.859614	4.20414	9.46902	10.1291	11.6322	1	1	3	9	10	17	0.128379	0.645718	0.0684845	0.0559395	0.260713	0.598624	0.624771	0.71376	0.00411757	0.0178878	MGI:MGI:1922715	2.86901	NA	NA
897	ENSMUSG00000029167	ENSMUSG00000029167	Ppargc1a	peroxisome proliferative activated receptor, gamma, coactivator 1 alpha	19017	1.8761	0.522449	22.4081	4.31623	12.8942	7.0069	16.8338	51.6583	41.7389	4	15	5	16	51	61	0.0395826	0.174226	0.02102	0.0643858	0.033342	0.0816605	0.244496	0.196523	0.000329457	0.001987	MGI:MGI:1342774	3.59096	04910;04920;05016	Insulin signaling pathway - Mus musculus (mouse);Adipocytokine signaling pathway - Mus musculus (mouse);Huntington's disease - Mus musculus (mouse)
898	ENSMUSG00000046618	ENSMUSG00000046618	Olfml2a	olfactomedin-like 2A	241327	1.87609	0.311133	81.9492	30.2136	46.4192	22.4221	106.263	152.949	133.428	28	54	16	101	151	195	0.187553	0.72129	0.170481	0.268558	0.123619	0.597253	0.838732	0.727886	1.64084e-09	2.25108e-08	MGI:MGI:2444741	6.02988	NA	NA
901	ENSMUSG00000089774	ENSMUSG00000089774	Slc5a3	solute carrier family 5 (inositol transporters), member 3	53881	1.87005	0.283524	1498.6	798.503	632.676	430.224	1620.26	2778.41	2731.5	740	736	307	1540	2743	3992	1.79574	6.68747	2.30336	1.87126	1.2126	4.65554	7.78905	7.61783	4.23149e-11	6.78771e-10	MGI:MGI:1858226	6.59574	NA	NA
902	ENSMUSG00000065546	ENSMUSG00000065546	Mir196a-1	microRNA 196a-1	387191	1.8678	0.742386	3.57918	1.07906	0	1.40138	9.46902	4.05163	5.47396	1	0	1	9	4	8	0.251872	1.91984	0.333023	0	0.422594	2.91096	1.21524	1.63333	0.0118715	0.0434828	MGI:MGI:2676860	2.51594	NA	NA
903	ENSMUSG00000022836	ENSMUSG00000022836	Mylk	myosin, light polypeptide kinase	107589	1.86508	0.25282	6088.73	2669.59	2796.33	2181.95	6232.72	10950.6	11701.3	2474	3253	1557	5924	10811	17101	10.285	37.772	10.741	11.536	8.57794	24.9792	42.8193	45.5174	1.61744e-13	3.21463e-12	MGI:MGI:894806	7.37713	04020;04270;04510;04810;04971	Calcium signaling pathway - Mus musculus (mouse);Vascular smooth muscle contraction - Mus musculus (mouse);Focal adhesion - Mus musculus (mouse);Regulation of actin cytoskeleton - Mus musculus (mouse);Gastric acid secretion - Mus musculus (mouse)
904	ENSMUSG00000032015	ENSMUSG00000032015	Pou2f3	POU domain, class 2, transcription factor 3	18988	1.86454	0.632567	7.66358	1.07906	3.43846	2.80276	17.8859	7.09036	13.6849	1	4	2	17	7	20	0.0295225	0.152524	0.0130147	0.0425226	0.0330303	0.214883	0.0831113	0.159579	0.00320279	0.0144478	MGI:MGI:102565	2.94757	NA	NA
905	ENSMUSG00000022054	ENSMUSG00000022054	Nefm	neurofilament, medium polypeptide	18040	1.86433	0.551282	12.9927	3.23718	8.59614	1.40138	25.2507	16.2065	23.2643	3	10	1	24	16	34	0.0382672	0.180765	0.0276916	0.0753967	0.0117132	0.215158	0.134733	0.192405	0.000720112	0.00396336	MGI:MGI:97314	3.38181	5014	Amyotrophic lateral sclerosis (ALS) - Mus musculus (mouse)
906	ENSMUSG00000051599	ENSMUSG00000051599	Pcdhb2	protocadherin beta 2	93873	1.86364	0.508367	18.9878	11.8696	5.15769	4.20414	17.8859	34.4389	40.3704	11	6	3	17	34	59	0.0804424	0.341641	0.134698	0.060013	0.0466163	0.202179	0.379818	0.442925	0.000246441	0.00153571	MGI:MGI:2136735	3.66593	NA	NA
907	ENSMUSG00000063430	ENSMUSG00000063430	Wscd2	WSC domain containing 2	320916	1.86263	0.310367	118.21	46.3995	29.2269	72.8718	183.068	206.633	171.061	43	34	52	174	204	250	0.237315	0.882163	0.223853	0.144577	0.343515	0.879755	0.968841	0.797893	1.95656e-09	2.64714e-08	MGI:MGI:2445030	6.00137	NA	NA
909	ENSMUSG00000042500	ENSMUSG00000042500	Ago4	argonaute RISC catalytic subunit 4	76850	1.86021	0.269699	148.308	70.1388	63.6115	51.8511	166.234	268.421	269.592	65	74	37	158	265	394	0.298609	1.10293	0.337761	0.31409	0.243976	0.797392	1.25623	1.25517	5.29794e-12	9.13868e-11	MGI:MGI:1924100	6.89736	NA	NA
910	ENSMUSG00000019872	ENSMUSG00000019872	Smpdl3a	sphingomyelin phosphodiesterase, acid-like 3A	57319	1.85933	0.232323	260.33	115.459	101.434	113.512	303.009	459.86	468.708	107	118	81	288	454	685	1.76782	6.4313	1.85345	1.66957	1.78045	4.84516	7.17432	7.27441	1.21223e-15	2.86467e-14	MGI:MGI:1931437	8.0032	NA	NA
911	ENSMUSG00000031489	ENSMUSG00000031489	Adrb3	adrenergic receptor, beta 3	11556	1.85681	0.297103	76.7594	29.1346	22.35	46.2455	123.097	110.407	129.322	27	26	33	117	109	189	0.365056	1.33257	0.328138	0.258102	0.508927	1.38101	1.2085	1.4082	4.11255e-10	6.04672e-09	MGI:MGI:87939	6.24969	04020;04080;04144;04970	Calcium signaling pathway - Mus musculus (mouse);Neuroactive ligand-receptor interaction - Mus musculus (mouse);Endocytosis - Mus musculus (mouse);Salivary secretion - Mus musculus (mouse)
912	ENSMUSG00000073293	ENSMUSG00000073293	Nudt10	nudix (nucleoside diphosphate linked moiety X)-type motif 10	102954	1.85488	0.714943	4.13101	0	1.71923	1.40138	8.41691	7.09036	6.1582	0	2	1	8	7	9	0.0185158	0.125497	0	0.0312631	0.0242843	0.148691	0.122209	0.105592	0.00947425	0.0359963	MGI:MGI:2147931	2.59445	NA	NA
913	ENSMUSG00000020890	ENSMUSG00000020890	Gucy2e	guanylate cyclase 2e	14919	1.85368	0.629465	6.46477	2.15812	2.57884	1.40138	11.5733	10.1291	10.9479	2	3	1	11	10	16	0.00777335	0.0402507	0.00815468	0.00999136	0.005174	0.0435601	0.0371968	0.0399952	0.00323105	0.0145529	MGI:MGI:105123	2.94486	00230;04744	Purine metabolism - Mus musculus (mouse);Phototransduction - Mus musculus (mouse)
914	ENSMUSG00000024621	ENSMUSG00000024621	Csf1r	colony stimulating factor 1 receptor	12978	1.84759	0.691787	5.29389	3.23718	0	1.40138	9.46902	10.1291	7.52669	3	0	1	9	10	11	0.0102822	0.0592696	0.0216773	0	0.00916924	0.0631605	0.0659193	0.048729	0.0075682	0.0298612	MGI:MGI:1339758	2.67075	04060;04144;04380;04640;05200	Cytokine-cytokine receptor interaction - Mus musculus (mouse);Endocytosis - Mus musculus (mouse);Osteoclast differentiation - Mus musculus (mouse);Hematopoietic cell lineage - Mus musculus (mouse);Pathways in cancer - Mus musculus (mouse)
916	ENSMUSG00000055978	ENSMUSG00000055978	Fut2	fucosyltransferase 2	14344	1.84391	0.585671	8.36784	2.15812	2.57884	4.20414	15.7817	13.1678	12.3164	2	3	3	15	13	18	0.0326339	0.148059	0.0237126	0.0290534	0.0451357	0.172727	0.140612	0.130838	0.00164183	0.0081486	MGI:MGI:109374	3.14837	00601;00603;01100	Glycosphingolipid biosynthesis - lacto and neolacto series - Mus musculus (mouse);Glycosphingolipid biosynthesis - globo series - Mus musculus (mouse);Metabolic pathways - Mus musculus (mouse)
917	ENSMUSG00000052302	ENSMUSG00000052302	Tbc1d30	TBC1 domain family, member 30	74694	1.84017	0.776537	1.71676	0	0	0	3.15634	3.03873	4.10547	0	0	0	3	3	6	0	0.0185608	0	0	0	0.0173911	0.0163356	0.0219557	0.0178017	0.0606192	MGI:MGI:1921944	2.36972	NA	NA
918	ENSMUSG00000031255	ENSMUSG00000031255	Sytl4	synaptotagmin-like 4	27359	1.83975	0.389339	97.502	39.9252	56.7345	21.0207	91.5339	169.156	206.642	37	66	15	87	167	302	0.331702	1.27316	0.334886	0.487939	0.17228	0.764775	1.37892	1.67577	2.29767e-06	2.13041e-05	MGI:MGI:1351606	4.72531	NA	NA
919	ENSMUSG00000059974	ENSMUSG00000059974	Ntm	neurotrimin	235106	1.83927	0.594812	9.29203	1.07906	4.29807	4.20414	21.0423	14.1807	10.9479	1	5	3	20	14	16	0.0318075	0.150275	0.0107325	0.0438325	0.0408574	0.208473	0.137075	0.105276	0.00198683	0.00955947	MGI:MGI:2446259	3.09219	NA	NA
921	ENSMUSG00000037624	ENSMUSG00000037624	Kcnk2	potassium channel, subfamily K, member 2	16526	1.83592	0.221012	139.845	63.6645	58.4538	57.4566	253.559	192.453	213.484	59	68	41	241	190	312	0.528009	1.89773	0.561067	0.528199	0.494761	2.22586	1.64833	1.81898	9.82756e-17	2.50361e-15	MGI:MGI:109366	8.30685	4971	Gastric acid secretion - Mus musculus (mouse)
922	ENSMUSG00000044499	ENSMUSG00000044499	Hs3st5	heparan sulfate (glucosamine) 3-O-sulfotransferase 5	319415	1.8359	0.776035	1.7846	0	0	0	5.26057	2.02582	3.42122	0	0	0	5	2	5	0	0.0358519	0	0	0	0.0535913	0.0201356	0.0338288	0.0179936	0.0611782	MGI:MGI:2441996	2.36575	534	Glycosaminoglycan biosynthesis - heparan sulfate / heparin - Mus musculus (mouse)
923	ENSMUSG00000051855	ENSMUSG00000051855	Mest	mesoderm specific transcript	17294	1.83454	0.326753	57.9127	28.0555	29.2269	14.0138	73.648	103.317	99.2155	26	34	10	70	102	145	0.294647	1.10804	0.345801	0.369367	0.168773	0.904212	1.2376	1.18231	1.97201e-08	2.40919e-07	MGI:MGI:96968	5.61444	NA	NA
924	ENSMUSG00000052889	ENSMUSG00000052889	Prkcb	protein kinase C, beta	18751	1.83448	0.773874	2.17253	0	0	0	5.26057	7.09036	0.684245	0	0	0	5	7	1	0	0.0403345	0	0	0	0.0495655	0.0651805	0.00625751	0.0177631	0.0605114	MGI:MGI:97596	2.37052	04010;04012;04020;04062;04070;04270;04310;04370;04510;04530;04540;04650;04662;04664;04666;04670;04720;04730;04912;04916;04960;04970;04971;04972;04973;05140;05143;05146;05200;05214;05223	MAPK signaling pathway - Mus musculus (mouse);ErbB signaling pathway - Mus musculus (mouse);Calcium signaling pathway - Mus musculus (mouse);Chemokine signaling pathway - Mus musculus (mouse);Phosphatidylinositol signaling system - Mus musculus (mouse);Va
925	ENSMUSG00000022309	ENSMUSG00000022309	Angpt1	angiopoietin 1	11600	1.83289	0.315127	161.631	55.032	78.2249	70.069	151.504	296.782	318.174	51	91	50	144	293	465	0.502232	1.84163	0.407045	0.593253	0.506398	1.11623	2.13338	2.27529	6.01375e-09	7.72714e-08	MGI:MGI:108448	5.81638	5323	Rheumatoid arthritis - Mus musculus (mouse)
926	ENSMUSG00000026141	ENSMUSG00000026141	Col19a1	collagen, type XIX, alpha 1	12823	1.83253	0.776031	1.765	0	0	0	2.10423	5.06454	3.42122	0	0	0	2	5	5	0	0.0199136	0	0	0	0.0121268	0.028477	0.0191371	0.0182053	0.0617166	MGI:MGI:1095415	2.36142	NA	NA
927	ENSMUSG00000041380	ENSMUSG00000041380	Htr2c	5-hydroxytryptamine (serotonin) receptor 2C	15560	1.83253	0.776031	1.765	0	0	0	2.10423	5.06454	3.42122	0	0	0	2	5	5	0	0.0221892	0	0	0	0.0135125	0.0317312	0.021324	0.0182053	0.0617166	MGI:MGI:96281	2.36142	04020;04080;04540	Calcium signaling pathway - Mus musculus (mouse);Neuroactive ligand-receptor interaction - Mus musculus (mouse);Gap junction - Mus musculus (mouse)
928	ENSMUSG00000044522	ENSMUSG00000044522	A730020M07Rik	RIKEN cDNA A730020M07 gene	100503044	1.83035	0.337064	50.9896	16.1859	27.5077	19.6193	62.0747	84.0714	96.4785	15	32	14	59	83	141	0.686873	2.55916	0.524742	0.914389	0.621487	2.00459	2.64888	3.02402	5.62628e-08	6.46582e-07	MGI:MGI:2442643	5.43029	NA	NA
929	ENSMUSG00000073207	ENSMUSG00000073207	Ccdc160	coiled-coil domain containing 160	434778	1.82873	0.594568	9.81042	4.31623	4.29807	1.40138	8.41691	21.2711	19.1589	4	5	1	8	21	28	0.068947	0.325041	0.0884592	0.090319	0.0280629	0.171827	0.423673	0.379622	0.00209984	0.0100244	MGI:MGI:3588225	3.07574	NA	NA
930	ENSMUSG00000032549	ENSMUSG00000032549	Rab6b	RAB6B, member RAS oncogene family	270192	1.82805	0.266738	216.381	108.985	95.4172	71.4704	241.986	382.879	397.546	101	111	51	230	378	581	0.613219	2.21102	0.724715	0.650572	0.464371	1.60285	2.47438	2.55584	7.21271e-12	1.22972e-10	MGI:MGI:107283	6.85338	NA	NA
931	ENSMUSG00000029923	ENSMUSG00000029923	Rab19	RAB19, member RAS oncogene family	19331	1.82288	0.549325	12.6617	3.23718	8.59614	1.40138	18.938	25.3227	18.4746	3	10	1	18	25	27	0.0894115	0.40864	0.0647016	0.176165	0.027368	0.377038	0.491883	0.357	0.000905374	0.00482055	MGI:MGI:103292	3.31839	NA	NA
932	ENSMUSG00000087095	ENSMUSG00000087095	Emx2os	Emx2 opposite strand/antisense transcript (non-protein coding)	329078	1.81889	0.391399	44.4079	28.0555	10.3154	16.8166	52.6057	84.0714	74.5827	26	12	12	50	83	109	0.11503	0.430787	0.175826	0.0662855	0.102977	0.328398	0.512056	0.451906	3.36554e-06	3.04106e-05	MGI:MGI:3052329	4.64715	NA	NA
934	ENSMUSG00000074637	ENSMUSG00000074637	Sox2	SRY (sex determining region Y)-box 2	20674	1.81523	0.772718	2.26446	0	0	0	10.5211	1.01291	2.05273	0	0	0	10	1	3	0	0.0574375	0	0	0	0.134273	0.0126124	0.0254273	0.0188167	0.0633417	MGI:MGI:98364	2.34914	NA	NA
936	ENSMUSG00000030074	ENSMUSG00000030074	Gxylt2	glucoside xylosyltransferase 2	232313	1.81431	0.294697	478.598	212.575	279.375	117.716	630.216	866.037	765.67	197	325	84	599	855	1119	3.52866	12.6981	3.66471	4.93836	1.9829	10.8223	14.51	12.7619	7.43665e-10	1.05897e-08	MGI:MGI:2682940	6.15651	514	Other types of O-glycan biosynthesis - Mus musculus (mouse)
937	ENSMUSG00000074817	ENSMUSG00000074817	Papolb	poly (A) polymerase beta (testis specific)	56522	1.81309	0.770705	2.40959	1.07906	0	0	4.20845	5.06454	4.10547	1	0	0	4	5	6	0.0026711	0.0323863	0.00801329	0	0	0.0311308	0.0365518	0.0294763	0.0186471	0.0629636	MGI:MGI:1932115	2.35251	3015	mRNA surveillance pathway - Mus musculus (mouse)
938	ENSMUSG00000094800	ENSMUSG00000094800	Gm9780	predicted gene 9780	100039175	1.81231	0.42796	23.8124	9.71153	9.45576	9.80966	26.3028	50.6454	36.9492	9	11	7	25	50	54	0.218234	0.836622	0.219308	0.218943	0.216451	0.591658	1.1115	0.806707	2.28803e-05	0.000180312	MGI:MGI:3710532	4.23475	NA	NA
939	ENSMUSG00000016356	ENSMUSG00000016356	Col20a1	collagen, type XX, alpha 1	73368	1.81101	0.284293	66.179	24.8183	34.3846	25.2248	93.6381	99.265	119.743	23	40	18	89	98	175	0.212222	0.765294	0.186505	0.264942	0.185219	0.700927	0.724967	0.869987	1.88728e-10	2.8657e-09	MGI:MGI:1920618	6.37024	NA	NA
940	ENSMUSG00000053475	ENSMUSG00000053475	Tnfaip6	tumor necrosis factor alpha induced protein 6	21930	1.81061	0.379705	36.5842	10.7906	18.9115	15.4152	76.8043	45.5809	52.0026	10	22	11	73	45	76	0.277631	1.04981	0.198645	0.356966	0.277281	1.40838	0.815491	0.925556	1.85632e-06	1.7547e-05	MGI:MGI:1195266	4.76847	NA	NA
941	ENSMUSG00000029417	ENSMUSG00000029417	Cxcl9	chemokine (C-X-C motif) ligand 9	17329	1.81044	0.402304	26.9255	6.47435	12.8942	14.0138	34.7198	47.6067	45.8444	6	15	10	33	47	67	0.120602	0.452144	0.0701583	0.143267	0.148381	0.374767	0.501365	0.480301	6.78982e-06	5.89353e-05	MGI:MGI:1352449	4.50017	04060;04062;04620	Cytokine-cytokine receptor interaction - Mus musculus (mouse);Chemokine signaling pathway - Mus musculus (mouse);Toll-like receptor signaling pathway - Mus musculus (mouse)
942	ENSMUSG00000005131	ENSMUSG00000005131	4930550C14Rik	RIKEN cDNA 4930550C14 gene	75311	1.80955	0.389525	50.5509	28.0555	15.4731	19.6193	47.3451	88.123	104.689	26	18	14	45	87	153	0.535184	1.98513	0.713966	0.403741	0.487845	1.20015	2.17948	2.57577	3.39183e-06	3.06167e-05	MGI:MGI:1922561	4.64554	NA	NA
943	ENSMUSG00000063767	ENSMUSG00000063767	S100a7a	S100 calcium binding protein A7A	381493	1.80778	0.498403	18.5007	4.31623	4.29807	14.0138	30.5113	22.284	35.5807	4	5	10	29	22	52	0.317431	1.22419	0.183365	0.18722	0.581708	1.29114	0.920041	1.4614	0.000286571	0.00175598	MGI:MGI:2687194	3.62715	NA	NA
944	ENSMUSG00000097354	ENSMUSG00000097354	2310001H17Rik	RIKEN cDNA 2310001H17 gene	76432	1.80746	0.280814	81.471	35.6089	33.525	36.4359	99.9508	126.614	156.692	33	39	26	95	125	229	0.332111	1.17672	0.336018	0.324369	0.335947	0.939487	1.16115	1.42953	1.22271e-10	1.89247e-09	MGI:MGI:1923682	6.43649	NA	NA
945	ENSMUSG00000019027	ENSMUSG00000019027	Dnah1	dynein, axonemal, heavy chain 1	110084	1.80527	0.428148	23.72	7.55341	10.3154	11.211	26.3028	48.6196	38.3177	7	12	8	25	48	56	0.0237095	0.0900773	0.0184725	0.0258664	0.0267897	0.0640748	0.115557	0.0905997	2.48157e-05	0.000194607	MGI:MGI:107721	4.21647	5016	Huntington's disease - Mus musculus (mouse)
946	ENSMUSG00000047220	ENSMUSG00000047220	Ccdc36	coiled-coil domain containing 36	434438	1.80506	0.739998	4.27449	2.15812	0.859614	0	4.20845	4.05163	14.3691	2	1	0	4	4	21	0.0111557	0.0808258	0.0237624	0.00970479	0	0.0461572	0.0433559	0.152964	0.0147169	0.0518069	MGI:MGI:3612242	2.43927	NA	NA
947	ENSMUSG00000031654	ENSMUSG00000031654	Cbln1	cerebellin 1 precursor protein	12404	1.80408	0.77137	2.50113	0	0	0	12.6254	1.01291	1.36849	0	0	0	12	1	2	0	0.0669135	0	0	0	0.169619	0.0132771	0.0178449	0.0193461	0.0647035	MGI:MGI:88281	2.33879	NA	NA
948	ENSMUSG00000034456	ENSMUSG00000034456	Uroc1	urocanase domain containing 1	243537	1.80369	0.685313	4.69917	1.07906	1.71923	1.40138	6.31268	8.10327	9.57943	1	2	1	6	8	14	0.0127638	0.0709998	0.00981176	0.0160289	0.0124508	0.0571765	0.0716087	0.0842143	0.00849042	0.0328745	MGI:MGI:2385332	2.63192	00340;01100	Histidine metabolism - Mus musculus (mouse);Metabolic pathways - Mus musculus (mouse)
949	ENSMUSG00000021047	ENSMUSG00000021047	Nova1	neuro-oncological ventral antigen 1	664883	1.80231	0.205346	246.353	94.9572	131.521	95.2938	413.481	351.479	391.388	88	153	68	393	347	572	0.48407	1.69668	0.42703	0.606448	0.41873	1.8522	1.53615	1.7017	1.67991e-18	4.76127e-17	MGI:MGI:104297	8.77693	NA	NA
950	ENSMUSG00000060923	ENSMUSG00000060923	Acyp2	acylphosphatase 2, muscle type	75572	1.801	0.179184	251.498	103.59	110.89	117.716	421.898	399.086	355.807	96	129	84	401	394	520	4.04055	14.0084	3.77863	4.14743	4.19558	15.3295	14.1478	12.5481	9.08367e-24	3.46615e-22	MGI:MGI:1922822	10.0511	620	Pyruvate metabolism - Mus musculus (mouse)
951	ENSMUSG00000025026	ENSMUSG00000025026	Add3	adducin 3 (gamma)	27360	1.7991	0.233881	6866.06	3150.85	3206.36	2628.99	7330.08	12109.3	12770.7	2920	3730	1876	6967	11955	18664	20.9103	72.9347	21.9441	22.8966	17.8903	50.8511	81.9622	85.9907	1.44449e-14	3.16335e-13	MGI:MGI:1351615	7.69236	NA	NA
952	ENSMUSG00000024039	ENSMUSG00000024039	Cbs	cystathionine beta-synthase	12411	1.79813	0.374928	31.8723	18.344	12.8942	8.40828	43.1367	51.6583	56.7923	17	15	6	41	51	83	0.167171	0.622283	0.231262	0.166676	0.103575	0.5417	0.632928	0.692221	1.61906e-06	1.54034e-05	MGI:MGI:88285	4.79595	00260;00270;01100	Glycine, serine and threonine metabolism - Mus musculus (mouse);Cysteine and methionine metabolism - Mus musculus (mouse);Metabolic pathways - Mus musculus (mouse)
953	ENSMUSG00000044948	ENSMUSG00000044948	Itprip	inositol 1,4,5-triphosphate receptor interacting protein	414801	1.79764	0.287049	88.8606	46.3995	36.1038	32.2317	104.159	165.104	149.165	43	42	23	99	163	218	0.229064	0.814152	0.277477	0.221378	0.188337	0.620458	0.959565	0.862433	3.78919e-10	5.59461e-09	MGI:MGI:3042776	6.26247	NA	NA
954	ENSMUSG00000049690	ENSMUSG00000049690	Nckap5	NCK-associated protein 5	210356	1.79733	0.285203	296.388	146.752	134.1	102.301	295.644	518.609	580.924	136	156	73	281	512	849	0.559008	1.97897	0.640556	0.600163	0.436305	1.28542	2.19997	2.45153	2.93947e-10	4.38409e-09	MGI:MGI:2686394	6.30194	NA	NA
955	ENSMUSG00000025930	ENSMUSG00000025930	Msc	musculin	17681	1.79305	0.775679	1.66403	0	0	0	4.20845	3.03873	2.73698	0	0	0	4	3	4	0	0.0598387	0	0	0	0.0768569	0.0541444	0.0485148	0.0208006	0.068605	MGI:MGI:1333884	2.31158	NA	NA
956	ENSMUSG00000042476	ENSMUSG00000042476	Abcb4	ATP-binding cassette, sub-family B (MDR/TAP), member 4	18670	1.79305	0.775679	1.66403	0	0	0	4.20845	3.03873	2.73698	0	0	0	4	3	4	0	0.0252192	0	0	0	0.0323916	0.0228193	0.0204467	0.0208006	0.068605	MGI:MGI:97569	2.31158	02010;04976	ABC transporters - Mus musculus (mouse);Bile secretion - Mus musculus (mouse)
958	ENSMUSG00000020891	ENSMUSG00000020891	Alox8	arachidonate 8-lipoxygenase	11688	1.79222	0.61952	7.65126	1.07906	1.71923	5.60552	14.7296	11.142	11.6322	1	2	4	14	11	17	0.0270592	0.119526	0.0105295	0.0172015	0.0534465	0.143172	0.105665	0.109741	0.00381682	0.0167463	MGI:MGI:1098228	2.89292	00590;01100	Arachidonic acid metabolism - Mus musculus (mouse);Metabolic pathways - Mus musculus (mouse)
959	ENSMUSG00000036218	ENSMUSG00000036218	Pdzrn4	PDZ domain containing RING finger 4	239618	1.79183	0.775676	1.65749	0	0	0	3.15634	4.05163	2.73698	0	0	0	3	4	4	0	0.0265063	0	0	0	0.0257005	0.0321876	0.0216307	0.0208868	0.068825	MGI:MGI:3056996	2.31002	NA	NA
960	ENSMUSG00000011263	ENSMUSG00000011263	Exoc3l2	exocyst complex component 3-like 2	74463	1.79139	0.738962	4.46847	3.23718	0	0	5.26057	12.1549	6.1582	3	0	0	5	12	9	0.0154331	0.109684	0.0462994	0	0	0.0749451	0.168952	0.0851545	0.0153422	0.0535792	MGI:MGI:1921713	2.4242	NA	NA
961	ENSMUSG00000097610	ENSMUSG00000097610	A930012L18Rik	RIKEN cDNA A930012L18 gene	626275	1.79012	0.771456	2.35481	1.07906	0	0	4.20845	4.05163	4.78971	1	0	0	4	4	7	0.00478967	0.0566403	0.014369	0	0	0.055822	0.0524343	0.0616645	0.0203172	0.0673382	MGI:MGI:2442887	2.32044	NA	NA
962	ENSMUSG00000078995	ENSMUSG00000078995	Zfp456	zinc finger protein 456	408065	1.7894	0.340348	40.2047	19.4231	15.4731	16.8166	49.4493	66.852	73.2142	18	18	12	47	66	107	0.131533	0.47052	0.148189	0.121044	0.125365	0.375804	0.495698	0.540057	1.45982e-07	1.5945e-06	MGI:MGI:3040694	5.25756	NA	NA
963	ENSMUSG00000020151	ENSMUSG00000020151	Ptprr	protein tyrosine phosphatase, receptor type, R	19279	1.78916	0.696735	4.93724	2.15812	0.859614	1.40138	11.5733	4.05163	9.57943	2	1	1	11	4	14	0.0127832	0.071696	0.0187722	0.00766676	0.0119106	0.100276	0.0342511	0.0805609	0.0102309	0.0385056	MGI:MGI:109559	2.56793	4010	MAPK signaling pathway - Mus musculus (mouse)
964	ENSMUSG00000024897	ENSMUSG00000024897	Apba1	amyloid beta (A4) precursor protein binding, family A, member 1	319924	1.78868	0.164688	333.039	153.226	152.152	137.335	479.764	557.1	518.657	142	177	98	456	550	758	0.701588	2.40616	0.727307	0.740507	0.636949	2.26837	2.56993	2.38018	1.76792e-27	7.93044e-26	MGI:MGI:1860297	10.861	NA	NA
965	ENSMUSG00000019906	ENSMUSG00000019906	Lin7a	lin-7 homolog A (C. elegans)	108030	1.78667	0.545628	10.8631	3.23718	6.0173	2.80276	13.6775	18.2324	21.2116	3	7	2	13	18	31	0.0216928	0.09261	0.0173455	0.0330591	0.0146739	0.073001	0.094944	0.109885	0.00105844	0.00554509	MGI:MGI:2135609	3.27451	NA	NA
966	ENSMUSG00000039097	ENSMUSG00000039097	Rln1	relaxin 1	19773	1.78461	0.588919	8.99097	2.15812	3.43846	4.20414	21.0423	12.1549	10.9479	2	4	3	20	12	16	0.0303709	0.134484	0.0200818	0.0328064	0.0382246	0.195039	0.109921	0.0984925	0.00244293	0.0114538	MGI:MGI:97931	3.03032	NA	NA
968	ENSMUSG00000027820	ENSMUSG00000027820	Mme	membrane metallo endopeptidase	17380	1.78199	0.356555	306.618	118.696	206.307	64.4635	589.184	390.983	470.076	110	240	46	560	386	687	0.973142	3.51755	0.881254	1.57053	0.467644	4.35728	2.82114	3.37424	5.79852e-07	5.89516e-06	MGI:MGI:97004	4.99781	04614;04640;04974;05010	Renin-angiotensin system - Mus musculus (mouse);Hematopoietic cell lineage - Mus musculus (mouse);Protein digestion and absorption - Mus musculus (mouse);Alzheimer's disease - Mus musculus (mouse)
969	ENSMUSG00000085126	ENSMUSG00000085126	Gm12589	predicted gene 12589	102631997	1.78154	0.745344	3.34456	1.07906	0	1.40138	8.41691	5.06454	4.10547	1	0	1	8	5	6	0.040268	0.284127	0.0532419	0	0.067562	0.413678	0.242858	0.195846	0.0168378	0.0579412	MGI:MGI:3650371	2.39023	NA	NA
970	ENSMUSG00000070331	ENSMUSG00000070331	Qrich2	glutamine rich 2	217341	1.78011	0.647776	6.84031	2.15812	0.859614	4.20414	15.7817	7.09036	10.9479	2	1	3	15	7	16	0.0328798	0.152708	0.0297837	0.012164	0.0566917	0.21695	0.0950989	0.146076	0.00599535	0.0246139	MGI:MGI:2684912	2.74804	NA	NA
971	ENSMUSG00000091476	ENSMUSG00000091476	Gm16432	predicted gene 16432	545391	1.77952	0.762578	3.44109	1.07906	0.859614	0	1.05211	10.1291	7.52669	1	1	0	1	10	11	0.0123701	0.114643	0.0204259	0.0166843	0	0.0198381	0.186342	0.137748	0.0196191	0.0654304	MGI:MGI:3645414	2.33355	NA	NA
973	ENSMUSG00000034910	ENSMUSG00000034910	Pygo1	pygopus 1	72135	1.77858	0.265819	315.382	153.226	171.063	88.2869	405.064	511.519	563.133	142	199	63	385	505	823	0.549964	1.91552	0.609336	0.697506	0.343051	1.60453	1.97692	2.16511	2.21729e-11	3.61931e-10	MGI:MGI:1919385	6.69095	NA	NA
974	ENSMUSG00000022235	ENSMUSG00000022235	Cmbl	carboxymethylenebutenolidase-like (Pseudomonas)	69574	1.77683	0.233658	173.177	60.4273	88.5403	79.8787	318.79	247.15	244.275	56	103	57	303	244	357	2.29549	7.9491	1.8151	2.72695	2.34443	9.53838	7.21492	7.09401	2.86169e-14	6.10759e-13	MGI:MGI:1916824	7.60443	1100	Metabolic pathways - Mus musculus (mouse)
976	ENSMUSG00000025582	ENSMUSG00000025582	Nptx1	neuronal pentraxin 1	18164	1.77526	0.338161	62.0697	29.1346	26.648	23.8235	137.827	76.981	78.0039	27	31	17	131	76	114	0.160376	0.578301	0.175799	0.16487	0.14046	0.828407	0.451435	0.45506	1.52295e-07	1.65831e-06	MGI:MGI:107811	5.24976	NA	NA
977	ENSMUSG00000039208	ENSMUSG00000039208	Metrnl	meteorin, glial cell differentiation regulator-like	210029	1.77435	0.190571	1298.59	493.13	524.365	721.711	2152.62	2044.05	1855.67	457	610	515	2046	2018	2712	13.002	44.3759	11.0803	12.0807	15.845	48.1793	44.636	40.3122	1.26983e-20	4.16095e-19	MGI:MGI:2384806	9.31071	NA	NA
978	ENSMUSG00000032311	ENSMUSG00000032311	Nrg4	neuregulin 4	83961	1.77359	0.673745	5.50419	1.07906	2.57884	1.40138	13.6775	6.07745	8.21094	1	3	1	13	6	12	0.0255069	0.137584	0.016214	0.0397317	0.020575	0.204716	0.0887503	0.119284	0.00847741	0.0328386	MGI:MGI:1933833	2.63244	4012	ErbB signaling pathway - Mus musculus (mouse)
979	ENSMUSG00000079343	ENSMUSG00000079343	C1s2	complement component 1, s subcomponent 2	317677	1.7723	0.216953	1291.92	631.249	610.326	479.272	1513.99	2190.92	2325.75	585	710	342	1439	2163	3399	6.80101	23.2014	7.46486	7.40032	5.53785	17.8339	25.1797	26.5906	3.1082e-16	7.59978e-15	MGI:MGI:3644269	8.16905	04610;05150;05322	Complement and coagulation cascades - Mus musculus (mouse);Staphylococcus aureus infection - Mus musculus (mouse);Systemic lupus erythematosus - Mus musculus (mouse)
980	ENSMUSG00000038217	ENSMUSG00000038217	Tlcd2	TLC domain containing 2	380712	1.77194	0.182154	933.285	363.643	384.248	505.898	1595	1371.48	1379.44	337	447	361	1516	1354	2016	11.3936	38.7268	9.92829	10.7567	13.4959	43.3774	36.3908	36.4121	2.29803e-22	8.20081e-21	MGI:MGI:1917141	9.72767	NA	NA
981	ENSMUSG00000067613	ENSMUSG00000067613	5430421N21Rik	RIKEN cDNA 5430421N21 gene	100126226	1.77138	0.772452	2.63417	0	0	1.40138	5.26057	7.09036	2.05273	0	0	1	5	7	3	0.00818234	0.0843488	0	0	0.024547	0.0939374	0.123531	0.035578	0.0218373	0.0713567	MGI:MGI:3690448	2.29319	NA	NA
982	ENSMUSG00000085912	ENSMUSG00000085912	Trp53cor1	tumor protein p53 pathway corepressor 1	100504267	1.7663	0.292729	58.6518	25.8974	21.4904	30.8304	86.2733	82.0456	105.374	24	25	22	82	81	154	0.277085	0.949749	0.275791	0.234658	0.320805	0.915172	0.849148	1.08493	1.60033e-09	2.19722e-08	MGI:MGI:3801771	6.03392	NA	NA
983	ENSMUSG00000013523	ENSMUSG00000013523	Bcas1	breast carcinoma amplified sequence 1	76960	1.76568	0.725925	4.13446	1.07906	0.859614	1.40138	12.6254	4.05163	4.78971	1	1	1	12	4	7	0.0118359	0.0751603	0.0115069	0.00939905	0.0146018	0.134109	0.04199	0.0493818	0.0150025	0.0526432	MGI:MGI:1924210	2.43232	NA	NA
985	ENSMUSG00000026399	ENSMUSG00000026399	Cd55	CD55 molecule, decay accelerating factor for complement	13136	1.76358	0.185433	4448.96	2275.73	1922.96	1790.96	5723.5	6920.19	8060.4	2109	2237	1278	5440	6832	11780	20.0867	67.7203	22.866	19.811	17.583	57.2838	67.5756	78.3015	1.89521e-21	6.50013e-20	MGI:MGI:104850	9.51062	04610;04640;05416	Complement and coagulation cascades - Mus musculus (mouse);Hematopoietic cell lineage - Mus musculus (mouse);Viral myocarditis - Mus musculus (mouse)
986	ENSMUSG00000033107	ENSMUSG00000033107	Rnf125	ring finger protein 125	67664	1.76337	0.507626	21.3807	8.63247	12.0346	4.20414	18.938	53.6842	30.791	8	14	3	18	53	45	0.197277	0.792943	0.203708	0.291187	0.0969368	0.445154	1.23118	0.702492	0.000513229	0.00294384	MGI:MGI:1914914	3.47376	4622	RIG-I-like receptor signaling pathway - Mus musculus (mouse)
987	ENSMUSG00000027224	ENSMUSG00000027224	Duoxa1	dual oxidase maturation factor 1	213696	1.76305	0.234094	109.568	48.5576	43.8403	54.6538	157.817	194.478	158.061	45	51	39	150	192	231	0.624875	2.12255	0.619609	0.57359	0.681426	2.00593	2.41176	1.94997	5.0202e-14	1.04488e-12	MGI:MGI:2384861	7.53139	NA	NA
988	ENSMUSG00000024866	ENSMUSG00000024866	Acy3	aspartoacylase (aminoacylase) 3	71670	1.76194	0.222144	493.152	208.258	170.204	284.48	785.929	830.585	679.455	193	198	203	747	820	993	4.60683	15.6665	4.35607	3.6503	5.81411	16.3748	16.8842	13.7403	2.16461e-15	4.99474e-14	MGI:MGI:1918920	7.93153	00250;00340	Alanine, aspartate and glutamate metabolism - Mus musculus (mouse);Histidine metabolism - Mus musculus (mouse)
989	ENSMUSG00000024140	ENSMUSG00000024140	Epas1	endothelial PAS domain protein 1	13819	1.75789	0.172065	737.029	385.224	288.83	323.719	1248.86	1108.12	1067.42	357	336	231	1187	1094	1560	1.9719	6.62703	2.28418	1.75601	1.87552	7.37617	6.38568	6.11923	1.67338e-24	6.62923e-23	MGI:MGI:109169	10.2165	05200;05211	Pathways in cancer - Mus musculus (mouse);Renal cell carcinoma - Mus musculus (mouse)
990	ENSMUSG00000031026	ENSMUSG00000031026	Trim66	tripartite motif-containing 66	330627	1.75555	0.251724	77.8343	38.8461	35.2442	29.429	113.628	120.536	129.322	36	41	21	108	119	189	0.117681	0.40312	0.132201	0.122982	0.097859	0.38519	0.398665	0.425505	3.07847e-12	5.43792e-11	MGI:MGI:2152406	6.97409	NA	NA
991	ENSMUSG00000015966	ENSMUSG00000015966	Il17rb	interleukin 17 receptor B	50905	1.75341	0.774116	1.67056	0	0	0	5.26057	2.02582	2.73698	0	0	0	5	2	4	0	0.0401594	0	0	0	0.0640599	0.0240689	0.0323495	0.0235098	0.0756305	MGI:MGI:1355292	2.26505	4060	Cytokine-cytokine receptor interaction - Mus musculus (mouse)
993	ENSMUSG00000078302	ENSMUSG00000078302	Foxd1	forkhead box D1	15229	1.75131	0.231796	112.721	53.9529	44.6999	53.2524	184.12	188.401	151.902	50	52	38	175	186	222	0.647322	2.18887	0.690132	0.586263	0.665572	2.34595	2.34209	1.87857	4.17601e-14	8.75374e-13	MGI:MGI:1347463	7.55539	NA	NA
994	ENSMUSG00000002997	ENSMUSG00000002997	Prkar2b	protein kinase, cAMP dependent regulatory, type II beta	19088	1.75098	0.173055	1718.1	731.602	916.349	682.472	2952.23	2512.01	2513.91	678	1066	487	2806	2480	3674	7.26265	24.2683	6.8178	8.75584	6.21431	27.4045	22.7507	22.6498	4.59469e-24	1.78022e-22	MGI:MGI:97760	10.1181	04210;04910	Apoptosis - Mus musculus (mouse);Insulin signaling pathway - Mus musculus (mouse)
995	ENSMUSG00000038473	ENSMUSG00000038473	Nos1ap	nitric oxide synthase 1 (neuronal) adaptor protein	70729	1.75074	0.516786	26.8246	6.47435	18.0519	7.0069	18.938	53.6842	56.7923	6	21	5	18	53	83	0.0984088	0.389384	0.0600501	0.171675	0.0635011	0.174966	0.483912	0.509274	0.000704711	0.00388351	MGI:MGI:1917979	3.38774	NA	NA
996	ENSMUSG00000027702	ENSMUSG00000027702	Lrrc34	leucine rich repeat containing 34	71827	1.74951	0.774095	1.65096	0	0	0	2.10423	5.06454	2.73698	0	0	0	2	5	4	0	0.0536268	0	0	0	0.0348925	0.0819372	0.0440508	0.0238165	0.0763799	MGI:MGI:1919077	2.26008	NA	NA
997	ENSMUSG00000036718	ENSMUSG00000036718	Micall2	MICAL-like 2	231830	1.74881	0.191308	457.683	206.1	170.204	246.643	771.199	703.971	647.98	191	198	176	733	695	947	1.94765	6.51345	1.93728	1.6404	2.26527	7.22074	6.43091	5.88871	6.16731e-20	1.90409e-18	MGI:MGI:2444818	9.14136	NA	NA
999	ENSMUSG00000055172	ENSMUSG00000055172	C1ra	complement component 1, r subcomponent A	50909	1.74481	0.118845	3934.26	1675.78	1819.8	1900.27	6101.21	6225.34	5883.14	1553	2117	1356	5799	6146	8598	20.5914	67.9539	19.1759	21.3516	21.2467	69.5434	69.2316	65.0866	8.47504e-49	9.27991e-47	MGI:MGI:1355313	14.6815	04145;04610;05150;05322	Phagosome - Mus musculus (mouse);Complement and coagulation cascades - Mus musculus (mouse);Staphylococcus aureus infection - Mus musculus (mouse);Systemic lupus erythematosus - Mus musculus (mouse)
1000	ENSMUSG00000037405	ENSMUSG00000037405	Icam1	intercellular adhesion molecule 1	15894	1.74463	0.230296	955.198	404.647	369.634	517.109	1092.09	1696.62	1651.08	375	430	369	1038	1675	2413	5.32474	17.9004	5.01501	4.69716	6.26204	13.4821	20.4354	19.7837	3.57411e-14	7.54586e-13	MGI:MGI:96392	7.57562	04514;04650;04670;05143;05144;05150;05323;05416	Cell adhesion molecules (CAMs) - Mus musculus (mouse);Natural killer cell mediated cytotoxicity - Mus musculus (mouse);Leukocyte transendothelial migration - Mus musculus (mouse);African trypanosomiasis - Mus musculus (mouse);Malaria - Mus musculus (mouse
1001	ENSMUSG00000022438	ENSMUSG00000022438	Parvb	parvin, beta	170736	1.74386	0.229284	339.67	112.222	147.854	200.397	538.682	553.048	485.814	104	172	143	512	546	710	1.27457	4.28091	0.93359	1.26118	1.62895	4.46387	4.47141	3.90744	2.83439e-14	6.05667e-13	MGI:MGI:2153063	7.60567	4510	Focal adhesion - Mus musculus (mouse)
1002	ENSMUSG00000056553	ENSMUSG00000056553	Ptprn2	protein tyrosine phosphatase, receptor type, N polypeptide 2	19276	1.74231	0.702738	4.43558	1.07906	2.57884	0	6.31268	9.11618	7.52669	1	3	0	6	9	11	0.00833378	0.0501932	0.0072458	0.0177555	0	0.0422238	0.0594919	0.0488641	0.0131635	0.0472916	MGI:MGI:107418	2.47931	4940	Type I diabetes mellitus - Mus musculus (mouse)
1004	ENSMUSG00000043300	ENSMUSG00000043300	B3galnt1	UDP-GalNAc:betaGlcNAc beta 1,3-galactosaminyltransferase, polypeptide 1	26879	1.73949	0.249872	908.631	377.671	549.294	295.691	1177.32	1486.95	1564.87	350	639	211	1119	1468	2287	6.7883	22.8011	6.25403	9.32651	4.78436	19.4196	23.9302	25.0535	3.36629e-12	5.92259e-11	MGI:MGI:1349405	6.96152	00603;01100	Glycosphingolipid biosynthesis - globo series - Mus musculus (mouse);Metabolic pathways - Mus musculus (mouse)
1005	ENSMUSG00000054999	ENSMUSG00000054999	Naaladl1	N-acetylated alpha-linked acidic dipeptidase-like 1	381204	1.73905	0.450758	18.1707	5.39529	11.175	5.60552	28.4071	30.3873	28.054	5	13	4	27	30	41	0.0940664	0.357853	0.0681821	0.144801	0.0692165	0.357588	0.373207	0.342764	0.00011429	0.000777925	MGI:MGI:2685810	3.85806	NA	NA
1006	ENSMUSG00000044689	ENSMUSG00000044689	Gm13749	predicted gene 13749	433315	1.73825	0.710294	5.09894	3.23718	0	1.40138	5.26057	13.1678	7.52669	3	0	1	5	13	11	0.0337545	0.185494	0.0711627	0	0.030101	0.115191	0.281322	0.159969	0.0143959	0.05091	MGI:MGI:3649721	2.44723	NA	NA
1007	ENSMUSG00000074505	ENSMUSG00000074505	Fat3	FAT atypical cadherin 3	270120	1.73607	0.60708	10.7266	6.47435	2.57884	2.80276	7.3648	27.3485	17.7904	6	3	2	7	27	26	0.00674139	0.0290615	0.011043	0.00451008	0.00467106	0.0125128	0.0453345	0.0293373	0.00424033	0.0183397	MGI:MGI:2444314	2.85971	NA	NA
1008	ENSMUSG00000016995	ENSMUSG00000016995	Matn4	matrilin 4	17183	1.73394	0.345259	57.3414	36.688	15.4731	23.8235	106.263	79.0069	82.7936	34	18	17	101	78	121	0.193462	0.670153	0.280798	0.121427	0.178161	0.810132	0.587677	0.612649	5.11026e-07	5.23163e-06	MGI:MGI:1328314	5.02213	NA	NA
1009	ENSMUSG00000029120	ENSMUSG00000029120	Ppp2r2c	protein phosphatase 2, regulatory subunit B, gamma	269643	1.73267	0.385291	54.7773	36.688	18.9115	15.4152	56.8141	102.304	98.5312	34	22	11	54	101	144	0.182606	0.64499	0.282515	0.149318	0.115986	0.435789	0.76562	0.733562	6.89046e-06	5.97501e-05	MGI:MGI:2442660	4.49704	03015;04530;05142;05160	mRNA surveillance pathway - Mus musculus (mouse);Tight junction - Mus musculus (mouse);Chagas disease (American trypanosomiasis) - Mus musculus (mouse);Hepatitis C - Mus musculus (mouse)
1011	ENSMUSG00000029335	ENSMUSG00000029335	Bmp3	bone morphogenetic protein 3	110075	1.73006	0.323999	74.5274	44.2414	24.0692	30.8304	139.931	122.562	85.5306	41	28	22	133	121	125	0.333964	1.15044	0.447526	0.249643	0.304724	1.40995	1.20489	0.83648	9.30928e-08	1.04265e-06	MGI:MGI:88179	5.33971	NA	NA
1012	ENSMUSG00000039865	ENSMUSG00000039865	Slc44a3	solute carrier family 44, member 3	213603	1.72809	0.269118	70.9943	28.0555	34.3846	33.6331	93.6381	114.459	121.796	26	40	24	89	113	178	0.394363	1.32145	0.345126	0.433701	0.404263	1.14739	1.36839	1.44855	1.35102e-10	2.07828e-09	MGI:MGI:2384860	6.42132	NA	NA
1013	ENSMUSG00000024042	ENSMUSG00000024042	Sik1	salt inducible kinase 1	17691	1.72797	0.19321	397.691	158.622	192.554	194.792	522.9	609.771	707.509	147	224	139	497	602	1034	1.27097	4.18124	1.10693	1.37777	1.32821	3.63477	4.13548	4.77345	3.77095e-19	1.10612e-17	MGI:MGI:104754	8.94348	NA	NA
1014	ENSMUSG00000039257	ENSMUSG00000039257	Vstm2b	V-set and transmembrane domain containing 2B	58188	1.72601	0.738067	4.70441	0	0	4.20414	6.31268	6.07745	11.6322	0	0	3	6	6	17	0.0296251	0.16905	0	0	0.0888754	0.136045	0.127788	0.243316	0.0193584	0.0647323	MGI:MGI:1914525	2.33856	NA	NA
1015	ENSMUSG00000031340	ENSMUSG00000031340	Gabre	gamma-aminobutyric acid (GABA) A receptor, subunit epsilon	14404	1.72563	0.405574	23.4659	7.55341	10.3154	12.6124	41.0324	38.4905	30.791	7	12	9	39	38	45	0.0742121	0.263302	0.0552202	0.0773228	0.0900932	0.298802	0.273472	0.217632	2.09264e-05	0.000166027	MGI:MGI:1330235	4.25477	4080	Neuroactive ligand-receptor interaction - Mus musculus (mouse)
1017	ENSMUSG00000089798	ENSMUSG00000089798	1700028K03Rik	RIKEN cDNA 1700028K03 gene	76421	1.72094	0.747884	3.00348	0	0.859614	1.40138	4.20845	6.07745	5.47396	0	1	1	4	6	8	0.00449931	0.0307675	0	0.00528596	0.00821196	0.0251407	0.0354224	0.0317394	0.0213874	0.070131	MGI:MGI:1923671	2.30108	NA	NA
1018	ENSMUSG00000029816	ENSMUSG00000029816	Gpnmb	glycoprotein (transmembrane) nmb	93695	1.71957	0.166214	1414.52	603.194	752.163	598.389	1945.36	2358.05	2229.95	559	875	427	1849	2328	3259	5.41265	17.6418	4.99955	6.39225	4.84614	16.0611	18.9946	17.8696	4.38597e-25	1.78982e-23	MGI:MGI:1934765	10.3455	NA	NA
1019	ENSMUSG00000032419	ENSMUSG00000032419	Tbx18	T-box18	76365	1.7195	0.162712	1430.35	686.281	612.905	681.071	1887.49	2222.32	2492.02	636	713	486	1794	2194	3642	4.4408	14.4632	4.61719	4.22802	4.4772	12.6492	14.5307	16.2096	4.2057e-26	1.76951e-24	MGI:MGI:1923615	10.5677	NA	NA
1020	ENSMUSG00000038526	ENSMUSG00000038526	Car14	carbonic anhydrase 14	23831	1.71868	0.775098	2.14942	0	0.859614	0	4.20845	3.03873	4.78971	0	1	0	4	3	7	0.00541174	0.0723043	0	0.0162352	0	0.0772167	0.0543979	0.0852984	0.0265974	0.0832391	MGI:MGI:1344341	2.21738	910	Nitrogen metabolism - Mus musculus (mouse)
1021	ENSMUSG00000038521	ENSMUSG00000038521	C1s1	complement component 1, s subcomponent 1	50908	1.71628	0.162067	8967.33	4145.74	4191.48	4090.63	11339.7	14483.6	15552.9	3842	4876	2919	10778	14299	22730	44.3107	143.928	44.2995	45.9231	42.7095	120.698	150.41	160.676	3.31792e-26	1.41284e-24	MGI:MGI:1355312	10.5899	04610;05150;05322	Complement and coagulation cascades - Mus musculus (mouse);Staphylococcus aureus infection - Mus musculus (mouse);Systemic lupus erythematosus - Mus musculus (mouse)
1022	ENSMUSG00000036885	ENSMUSG00000036885	Arhgef26	Rho guanine nucleotide exchange factor (GEF) 26	622434	1.71513	0.576839	13.4372	3.23718	4.29807	8.40828	33.6676	9.11618	21.8958	3	5	6	32	9	32	0.0295177	0.118305	0.0180747	0.0246062	0.0458722	0.187248	0.0494675	0.118198	0.00294587	0.0134715	MGI:MGI:1918053	2.97333	5100	Bacterial invasion of epithelial cells - Mus musculus (mouse)
1023	ENSMUSG00000021301	ENSMUSG00000021301	Hecw1	HECT, C2 and WW domain containing E3 ubiquitin protein ligase 1	94253	1.71502	0.773803	2.2473	1.07906	0	0	5.26057	3.03873	4.10547	1	0	0	5	3	6	0.00119691	0.0134908	0.00359073	0	0	0.017437	0.00982727	0.0132082	0.0266673	0.0834283	MGI:MGI:2444115	2.21635	NA	NA
1024	ENSMUSG00000021678	ENSMUSG00000021678	F2rl1	coagulation factor II (thrombin) receptor-like 1	14063	1.71413	0.604077	7.5741	4.31623	2.57884	1.40138	14.7296	12.1549	10.2637	4	3	1	14	12	15	0.0317376	0.138721	0.0493367	0.0302244	0.0156516	0.167709	0.135027	0.113426	0.00454537	0.0194964	MGI:MGI:101910	2.8376	04080;05143	Neuroactive ligand-receptor interaction - Mus musculus (mouse);African trypanosomiasis - Mus musculus (mouse)
1025	ENSMUSG00000052387	ENSMUSG00000052387	Trpm3	transient receptor potential cation channel, subfamily M, member 3	226025	1.71137	0.476451	17.1608	4.31623	7.73653	9.80966	18.938	33.426	28.7383	4	9	7	18	33	42	0.0339921	0.1232	0.0201592	0.0370496	0.0447674	0.0881061	0.151725	0.12977	0.000328248	0.00198106	MGI:MGI:2443101	3.59192	NA	NA
1026	ENSMUSG00000037868	ENSMUSG00000037868	Egr2	early growth response 2	13654	1.71054	0.404131	1847.36	269.765	1216.35	927.713	2434.59	3151.16	3084.57	250	1415	662	2314	3111	4508	8.57649	29.9748	2.86411	13.2413	9.62402	25.7473	32.5146	31.6624	2.30963e-05	0.000181851	MGI:MGI:95296	4.23264	NA	NA
1027	ENSMUSG00000021209	ENSMUSG00000021209	Ppp4r4	protein phosphatase 4, regulatory subunit 4	74521	1.71006	0.347111	33.9008	15.1068	17.1923	12.6124	46.293	52.6712	59.5293	14	20	9	44	52	87	0.128375	0.441197	0.129122	0.150671	0.105333	0.394134	0.437526	0.491929	8.36972e-07	8.34086e-06	MGI:MGI:1921771	4.92654	NA	NA
1028	ENSMUSG00000050397	ENSMUSG00000050397	Foxl2	forkhead box L2	26927	1.70995	0.488645	14.6024	5.39529	6.0173	7.0069	26.3028	16.2065	26.6855	5	7	5	25	16	39	0.0766649	0.282112	0.0673975	0.0770722	0.0855249	0.32729	0.196753	0.322292	0.000466377	0.00270631	MGI:MGI:1349428	3.49936	NA	NA
1029	ENSMUSG00000064294	ENSMUSG00000064294	Aox3	aldehyde oxidase 3	71724	1.70758	0.680889	5.29414	3.23718	1.71923	0	10.5211	10.1291	6.1582	3	2	0	10	10	9	0.0113907	0.0598654	0.0221244	0.0120478	0	0.0716258	0.0672789	0.0406915	0.0121461	0.0442863	MGI:MGI:1918974	2.50787	NA	NA
1030	ENSMUSG00000046031	ENSMUSG00000046031	Fam26f	family with sequence similarity 26, member F	215900	1.70632	0.647101	6.42829	2.15812	0.859614	4.20414	12.6254	7.09036	11.6322	2	1	3	12	7	17	0.0694433	0.298406	0.0629043	0.0256907	0.119735	0.366565	0.200852	0.327801	0.00836771	0.0325136	MGI:MGI:2443082	2.63686	NA	NA
1031	ENSMUSG00000041324	ENSMUSG00000041324	Inhba	inhibin beta-A	16323	1.70584	0.351716	1103.71	689.518	489.121	295.691	972.153	1945.8	2229.95	639	569	211	924	1921	3259	7.93533	26.8917	11.0913	8.06718	4.64745	15.5767	30.4186	34.68	1.23426e-06	1.19751e-05	MGI:MGI:96570	4.85006	04060;04350	Cytokine-cytokine receptor interaction - Mus musculus (mouse);TGF-beta signaling pathway - Mus musculus (mouse)
1033	ENSMUSG00000062168	ENSMUSG00000062168	Ppef1	protein phosphatase with EF hand calcium-binding domain 1	237178	1.70357	0.34978	36.232	20.5021	16.3327	11.211	47.3451	61.7874	60.2135	19	19	8	45	61	88	0.203706	0.699086	0.259927	0.212313	0.138879	0.597901	0.7613	0.738059	1.11377e-06	1.08658e-05	MGI:MGI:1097157	4.87039	NA	NA
1034	ENSMUSG00000074731	ENSMUSG00000074731	Zfp345	zinc finger protein 345	545471	1.70324	0.33603	39.2419	14.0278	18.0519	21.0207	69.4395	50.6454	62.2663	13	21	15	66	50	91	0.203709	0.685431	0.161517	0.213119	0.236492	0.796413	0.566727	0.693151	4.00529e-07	4.14131e-06	MGI:MGI:3652219	5.06871	NA	NA
1035	ENSMUSG00000036523	ENSMUSG00000036523	Greb1	gene regulated by estrogen in breast cancer protein	268527	1.70299	0.22854	261.477	130.566	141.836	86.8856	376.657	371.737	461.181	121	165	62	358	367	674	0.469957	1.53965	0.510073	0.568142	0.331656	1.46571	1.41137	1.74188	9.22037e-14	1.88787e-12	MGI:MGI:2149712	7.45162	NA	NA
1037	ENSMUSG00000034912	ENSMUSG00000034912	Mdga2	MAM domain containing glycosylphosphatidylinositol anchor 2	320772	1.70189	0.484009	16.8254	7.55341	7.73653	5.60552	37.8761	18.2324	23.9486	7	9	4	36	18	35	0.0347779	0.1304	0.0375934	0.0394805	0.0272598	0.187774	0.0881891	0.115237	0.000437732	0.00255775	MGI:MGI:2444706	3.51622	NA	NA
1038	ENSMUSG00000079012	ENSMUSG00000079012	Serpina3m	serine (or cysteine) peptidase inhibitor, clade A, member 3M	20717	1.70133	0.214287	233.098	113.301	112.609	96.6952	285.123	396.047	394.809	105	131	69	271	391	577	2.04453	6.64519	2.14989	2.19091	1.79278	5.3891	7.30353	7.24293	2.03036e-15	4.70962e-14	MGI:MGI:98378	7.93948	NA	NA
1039	ENSMUSG00000036564	ENSMUSG00000036564	Ndrg4	N-myc downstream regulated gene 4	234593	1.69795	0.202528	938.351	466.153	363.617	477.871	1148.91	1594.32	1579.24	432	423	341	1092	1574	2308	4.41895	14.2821	4.73212	3.78477	4.73997	11.6175	15.7292	15.4995	5.12579e-17	1.32302e-15	MGI:MGI:2384590	8.38377	NA	NA
1041	ENSMUSG00000031523	ENSMUSG00000031523	Dlc1	deleted in liver cancer 1	50768	1.69697	0.221669	3849.34	2041.58	1714.93	1584.96	4269.48	6722.67	6762.39	1892	1995	1131	4058	6637	9883	8.99282	29.1279	10.2977	8.8693	7.81145	21.4512	32.9549	32.9776	1.92633e-14	4.17189e-13	MGI:MGI:1354949	7.65545	NA	NA
1042	ENSMUSG00000043441	ENSMUSG00000043441	Gpr149	G protein-coupled receptor 149	229357	1.69686	0.626528	7.14772	3.23718	0.859614	4.20414	8.41691	13.1678	13.0006	3	1	3	8	13	19	0.0204457	0.0838824	0.0241367	0.00657177	0.0306285	0.0625122	0.0954175	0.0937174	0.00676177	0.0272589	MGI:MGI:2443628	2.70835	NA	NA
1043	ENSMUSG00000048728	ENSMUSG00000048728	Zfp454	zinc finger protein 454	237758	1.69648	0.34254	44.8937	19.4231	21.4904	19.6193	48.3972	79.0069	81.4251	18	25	14	46	78	119	0.304393	1.02279	0.29255	0.33189	0.288739	0.726114	1.15651	1.18573	7.32075e-07	7.35371e-06	MGI:MGI:2679253	4.95266	NA	NA
1044	ENSMUSG00000032243	ENSMUSG00000032243	Itga11	integrin alpha 11	319480	1.69604	0.129951	702.541	325.876	324.934	337.733	1038.44	1103.06	1085.21	302	378	241	987	1089	1586	2.08859	6.66378	2.06449	2.11068	2.0906	6.55302	6.79144	6.6469	6.23859e-39	4.43468e-37	MGI:MGI:2442114	13.0514	04510;04512;04810;05410;05412;05414	Focal adhesion - Mus musculus (mouse);ECM-receptor interaction - Mus musculus (mouse);Regulation of actin cytoskeleton - Mus musculus (mouse);Hypertrophic cardiomyopathy (HCM) - Mus musculus (mouse);Arrhythmogenic right ventricular cardiomyopathy (ARVC) -
1046	ENSMUSG00000027204	ENSMUSG00000027204	Fbn1	fibrillin 1	14118	1.69423	0.251684	48420.2	28745	21137.1	17018.4	55079.2	86526.7	82014.9	26639	24589	12144	52351	85424	119862	58.7695	191.307	75.5895	56.9916	43.7275	144.274	221.132	208.514	1.67808e-11	2.78034e-10	MGI:MGI:95489	6.7316	NA	NA
1047	ENSMUSG00000040564	ENSMUSG00000040564	Apoc1	apolipoprotein C-I	11812	1.69356	0.772924	1.54999	0	0	0	4.20845	3.03873	2.05273	0	0	0	4	3	3	0	0.196717	0	0	0	0.270972	0.190895	0.128285	0.0284442	0.0877723	MGI:MGI:88053	2.1911	NA	NA
1049	ENSMUSG00000079069	ENSMUSG00000079069	8430423G03Rik	RIKEN cDNA 8430423G03 gene	71473	1.69352	0.54871	11.2811	5.39529	1.71923	7.0069	18.938	20.2582	14.3691	5	2	5	18	20	21	0.229972	0.861207	0.265793	0.086842	0.337281	0.929319	0.969911	0.68439	0.00202616	0.00971686	MGI:MGI:1918723	3.08637	NA	NA
1051	ENSMUSG00000015579	ENSMUSG00000015579	Nkx2-5	NK2 homeobox 5	18091	1.69319	0.700271	5.34752	2.15812	2.57884	0	7.3648	15.1936	4.78971	2	3	0	7	15	7	0.0330436	0.183943	0.0445486	0.0545823	0	0.151433	0.304806	0.0955902	0.0156098	0.0543494	MGI:MGI:97350	2.41791	NA	NA
1052	ENSMUSG00000055733	ENSMUSG00000055733	Nap1l3	nucleosome assembly protein 1-like 3	54561	1.69218	0.328685	57.3513	33.4508	19.7711	25.2248	68.3874	87.1101	110.163	31	23	18	65	86	161	0.291511	0.964463	0.373278	0.226217	0.275038	0.760157	0.944709	1.18852	2.62815e-07	2.78435e-06	MGI:MGI:1859565	5.14833	NA	NA
1053	ENSMUSG00000024331	ENSMUSG00000024331	Dsc2	desmocollin 2	13506	1.69169	0.666415	6.78044	1.07906	0.859614	5.60552	6.31268	15.1936	11.6322	1	1	4	6	15	17	0.0168562	0.0732037	0.00733657	0.00599266	0.0372394	0.0427527	0.100395	0.0764633	0.011133	0.0412665	MGI:MGI:103221	2.5385	5412	Arrhythmogenic right ventricular cardiomyopathy (ARVC) - Mus musculus (mouse)
1054	ENSMUSG00000024347	ENSMUSG00000024347	Psd2	pleckstrin and Sec7 domain containing 2	74002	1.68719	0.562973	11.1313	6.47435	5.15769	1.40138	11.5733	18.2324	23.9486	6	6	1	11	18	35	0.0299103	0.119352	0.0442392	0.0361355	0.00935632	0.0787712	0.121076	0.15821	0.00272719	0.0126023	MGI:MGI:1921252	2.99692	4144	Endocytosis - Mus musculus (mouse)
1055	ENSMUSG00000036067	ENSMUSG00000036067	Slc2a6	solute carrier family 2 (facilitated glucose transporter), member 6	227659	1.68691	0.285961	74.7526	25.8974	41.2615	35.0345	117.837	132.691	95.7943	24	48	25	112	131	140	0.396491	1.31194	0.300715	0.491261	0.397497	1.36296	1.49742	1.07543	3.65549e-09	4.80556e-08	MGI:MGI:2443286	5.89907	NA	NA
1056	ENSMUSG00000026586	ENSMUSG00000026586	Prrx1	paired related homeobox 1	18933	1.68572	0.200853	12311	5871.16	6611.29	4764.69	15053.6	20702.8	20862.6	5441	7691	3400	14308	20439	30490	27.8214	88.8802	28.3165	32.6941	22.4537	72.32	97.0395	97.2812	4.74681e-17	1.2288e-15	MGI:MGI:97712	8.3928	NA	NA
1057	ENSMUSG00000015354	ENSMUSG00000015354	Pcolce2	procollagen C-endopeptidase enhancer 2	76477	1.68476	0.167944	900.51	394.935	381.669	494.687	1252.02	1407.94	1471.81	366	444	353	1190	1390	2151	3.00192	9.54844	2.80135	2.77585	3.42855	8.84612	9.70577	10.0934	1.10667e-23	4.20465e-22	MGI:MGI:1923727	10.0316	NA	NA
1058	ENSMUSG00000084980	ENSMUSG00000084980	Slc36a1os	solute carrier family 36 (proton/amino acid symporter), member 1, opposite strand	74045	1.68216	0.432029	28.1125	17.2649	14.6134	4.20414	33.6676	47.6067	51.3184	16	17	3	32	47	75	0.213126	0.758668	0.303627	0.26351	0.0722423	0.58978	0.813669	0.872556	9.87534e-05	0.000682715	MGI:MGI:1921295	3.89363	NA	NA
1059	ENSMUSG00000056481	ENSMUSG00000056481	Cd248	CD248 antigen, endosialin	70445	1.68168	0.219223	22202.5	10266.2	7553.43	13264.1	34225.3	35910.6	31995.3	9514	8787	9465	32530	35453	46760	126.948	409.585	126.24	95.236	159.369	419.215	429.157	380.382	1.70576e-14	3.71704e-13	MGI:MGI:1917695	7.67106	NA	NA
1060	ENSMUSG00000023931	ENSMUSG00000023931	Efhb	EF hand domain family, member B	211482	1.68163	0.629386	7.11662	1.07906	1.71923	5.60552	9.46902	11.142	13.6849	1	2	4	9	11	20	0.0328045	0.132067	0.0127652	0.0208538	0.0647945	0.111581	0.1281	0.15652	0.00754324	0.0297894	MGI:MGI:3045296	2.67186	NA	NA
1061	ENSMUSG00000023033	ENSMUSG00000023033	Scn8a	sodium channel, voltage-gated, type VIII, alpha	20273	1.68086	0.741911	4.29616	2.15812	0	1.40138	6.31268	13.1678	2.73698	2	0	1	6	13	4	0.00327758	0.0201924	0.00601582	0	0.00381693	0.0175281	0.0356728	0.00737625	0.0234766	0.0755525	MGI:MGI:103169	2.26559	NA	NA
1063	ENSMUSG00000022307	ENSMUSG00000022307	Oxr1	oxidation resistance 1	170719	1.67942	0.192092	4736.1	2481.83	2256.49	1928.3	5804.51	7582.63	8362.84	2300	2625	1376	5517	7486	12222	15.2504	48.4852	16.9989	15.8471	12.9051	39.6019	50.4746	55.3793	2.27379e-18	6.41355e-17	MGI:MGI:2179326	8.74281	NA	NA
1064	ENSMUSG00000097640	ENSMUSG00000097640	LOC105244755	uncharacterized LOC105244755	105244755	1.67737	0.429484	18.8495	8.63247	7.73653	8.40828	32.6155	30.3873	25.3171	8	9	6	31	30	37	0.454597	1.58677	0.475081	0.436563	0.452146	1.78796	1.62528	1.34707	9.40099e-05	0.000653767	NA	3.90555	NA	NA
1065	ENSMUSG00000026073	ENSMUSG00000026073	Il1r2	interleukin 1 receptor, type II	16178	1.67687	0.69041	5.09526	0	3.43846	1.40138	7.3648	8.10327	10.2637	0	4	1	7	8	15	0.0384165	0.197263	0	0.0830097	0.0322398	0.172727	0.185422	0.233639	0.0151487	0.0530763	MGI:MGI:96546	2.42881	04010;04060;04640;05146	MAPK signaling pathway - Mus musculus (mouse);Cytokine-cytokine receptor interaction - Mus musculus (mouse);Hematopoietic cell lineage - Mus musculus (mouse);Amoebiasis - Mus musculus (mouse)
1066	ENSMUSG00000062380	ENSMUSG00000062380	Tubb3	tubulin, beta 3 class III	22152	1.6765	0.241295	200.625	92.799	94.5576	92.4911	384.021	307.924	231.959	86	110	66	365	304	339	1.57356	5.08956	1.56385	1.63387	1.52297	6.44628	5.04312	3.77927	3.70727e-12	6.48367e-11	MGI:MGI:107813	6.94791	04145;04540	Phagosome - Mus musculus (mouse);Gap junction - Mus musculus (mouse)
1067	ENSMUSG00000097899	ENSMUSG00000097899	Gm16894	predicted gene, 16894	100047133	1.67615	0.622037	9.58502	4.31623	6.0173	0	8.41691	18.2324	20.5273	4	7	0	8	18	30	0.130369	0.571277	0.160987	0.230121	0	0.312709	0.660895	0.740225	0.007047	0.028164	MGI:MGI:4439818	2.69462	NA	NA
1070	ENSMUSG00000031070	ENSMUSG00000031070	Mrgprf	MAS-related GPR, member F	211577	1.67299	0.206499	366.442	170.491	141.836	206.003	580.767	619.9	479.656	158	165	147	552	612	701	2.60046	8.26934	2.57163	2.19362	3.03612	8.72589	9.08723	6.99488	5.41935e-16	1.30874e-14	MGI:MGI:2384823	8.10171	NA	NA
1071	ENSMUSG00000022454	ENSMUSG00000022454	Nell2	NEL-like 2	54003	1.67011	0.23959	134.941	64.7435	76.5057	46.2455	185.172	224.866	212.116	60	89	33	176	222	310	0.587239	1.89558	0.605496	0.733629	0.422594	1.72501	2.04381	1.91793	3.15353e-12	5.56492e-11	MGI:MGI:1858510	6.97071	NA	NA
1072	ENSMUSG00000019785	ENSMUSG00000019785	Clvs2	clavesin 2	215890	1.66934	0.758069	2.88191	1.07906	0.859614	0	2.10423	7.09036	6.1582	1	1	0	2	7	9	0.00480304	0.0366042	0.00793096	0.00647817	0	0.0154055	0.0506469	0.0437602	0.0276582	0.0858126	MGI:MGI:2443223	2.2021	NA	NA
1073	ENSMUSG00000005360	ENSMUSG00000005360	Slc1a3	solute carrier family 1 (glial high affinity glutamate transporter), member 3	20512	1.66893	0.246404	304.593	108.985	191.694	124.723	412.429	517.596	472.129	101	223	89	392	511	690	1.01123	3.24215	0.773574	1.39512	0.865007	2.91599	3.57051	3.23997	1.25997e-11	2.10941e-10	MGI:MGI:99917	6.77316	NA	NA
1074	ENSMUSG00000036743	ENSMUSG00000036743	Psma8	proteasome (prosome, macropain) subunit, alpha type, 8	73677	1.66675	0.771007	1.59823	0	0	0	3.15634	5.06454	1.36849	0	0	0	3	5	2	0	0.0581937	0	0	0	0.0584598	0.0915199	0.0246013	0.0306352	0.0930067	MGI:MGI:1920927	2.16178	3050	Proteasome - Mus musculus (mouse)
1075	ENSMUSG00000042641	ENSMUSG00000042641	Rgsl1	regulator of G-protein signaling like 1	240816	1.66665	0.73105	3.55328	1.07906	1.71923	0	6.31268	8.10327	4.10547	1	2	0	6	8	6	0.00818784	0.0522427	0.00932683	0.0152367	0	0.0543506	0.0680695	0.0343081	0.0226191	0.0734765	MGI:MGI:2685048	2.27981	NA	NA
1076	ENSMUSG00000070942	ENSMUSG00000070942	Il1rl2	interleukin 1 receptor-like 2	107527	1.66567	0.299024	230.962	103.59	145.275	70.069	258.82	391.996	416.021	96	169	50	246	387	608	1.7274	5.6017	1.67229	2.40465	1.10525	4.16192	6.15006	6.49313	2.54241e-08	3.04072e-07	MGI:MGI:1913107	5.57034	NA	NA
1077	ENSMUSG00000011034	ENSMUSG00000011034	Slc5a1	solute carrier family 5 (sodium/glucose cotransporter), member 1	20537	1.66286	0.735802	3.62766	1.07906	1.71923	0	9.46902	6.07745	3.42122	1	2	0	9	6	5	0.00726257	0.0476518	0.00827285	0.0135149	0	0.0723131	0.045283	0.0253592	0.0238254	0.0763948	MGI:MGI:107678	2.25993	04973;04976	Carbohydrate digestion and absorption - Mus musculus (mouse);Bile secretion - Mus musculus (mouse)
1078	ENSMUSG00000048126	ENSMUSG00000048126	Col6a3	collagen, type VI, alpha 3	12835	1.66253	0.220752	7691.5	3914.82	4081.45	2878.43	9001.88	13789.7	12482.7	3628	4748	2054	8556	13614	18243	11.3303	35.7563	12.1944	13.0356	8.76081	27.9309	41.7455	37.5926	5.02655e-14	1.04496e-12	MGI:MGI:88461	7.53123	04510;04512;04974	Focal adhesion - Mus musculus (mouse);ECM-receptor interaction - Mus musculus (mouse);Protein digestion and absorption - Mus musculus (mouse)
1079	ENSMUSG00000028339	ENSMUSG00000028339	Col15a1	collagen, type XV, alpha 1	12819	1.6582	0.304717	591.456	223.365	386.826	211.608	601.809	1091.92	1033.21	207	450	151	572	1078	1510	1.67736	5.39587	1.35952	2.4141	1.25847	3.64864	6.45897	6.08	5.2756e-08	6.09061e-07	MGI:MGI:88449	5.44176	4974	Protein digestion and absorption - Mus musculus (mouse)
1080	ENSMUSG00000087547	ENSMUSG00000087547	Platr27	pluripotency associated transcript 27	78316	1.65698	0.769096	1.67709	0	0	0	6.31268	1.01291	2.73698	0	0	0	6	1	4	0	0.165466	0	0	0	0.314698	0.0492665	0.132432	0.0312049	0.0943748	MGI:MGI:1925566	2.15445	NA	NA
1081	ENSMUSG00000022057	ENSMUSG00000022057	Adamdec1	ADAM-like, decysin 1	58860	1.65587	0.776204	2.03538	0	0.859614	0	4.20845	3.03873	4.10547	0	1	0	4	3	6	0.00381388	0.0480934	0	0.0114417	0	0.0544179	0.0383365	0.0515258	0.0329004	0.0984888	MGI:MGI:1917650	2.1333	NA	NA
1082	ENSMUSG00000089996	ENSMUSG00000089996	Tmsb15b2	thymosin beta 15b2	100034363	1.65483	0.776192	2.02884	0	0.859614	0	3.15634	4.05163	4.10547	0	1	0	3	4	6	0.0205526	0.257687	0	0.0616578	0	0.219939	0.275455	0.277667	0.033008	0.0987272	MGI:MGI:3843061	2.13199	NA	NA
1083	ENSMUSG00000079560	ENSMUSG00000079560	Hoxa3	homeobox A3	15400	1.65465	0.319216	50.9489	29.1346	26.648	14.0138	74.7001	72.9294	88.2676	27	31	10	71	72	129	0.237837	0.781902	0.296331	0.277908	0.139272	0.756817	0.720899	0.867989	2.17764e-07	2.32946e-06	MGI:MGI:96175	5.1835	NA	NA
1084	ENSMUSG00000097069	ENSMUSG00000097069	Gm16998	predicted gene, 16998	100502920	1.65346	0.766277	3.09897	1.07906	0.859614	0	1.05211	10.1291	5.47396	1	1	0	1	10	8	0.0167247	0.13807	0.0276165	0.0225577	0	0.0268218	0.25194	0.135447	0.0309447	0.0936698	MGI:MGI:4439922	2.15778	NA	NA
1085	ENSMUSG00000024799	ENSMUSG00000024799	Tm7sf2	transmembrane 7 superfamily member 2	73166	1.65329	0.178779	289.528	115.459	142.696	156.955	429.262	448.718	444.075	107	166	112	408	443	649	2.90791	9.05733	2.42631	3.07466	3.22277	8.98548	9.1642	9.02231	2.2935e-20	7.31141e-19	MGI:MGI:1920416	9.24771	00100;01100	Steroid biosynthesis - Mus musculus (mouse);Metabolic pathways - Mus musculus (mouse)
1086	ENSMUSG00000097766	ENSMUSG00000097766	5730420D15Rik	RIKEN cDNA 5730420D15 gene	70523	1.6532	0.771551	1.48214	0	0	0	2.10423	4.05163	2.73698	0	0	0	2	4	4	0	0.0770548	0	0	0	0.055822	0.104869	0.0704738	0.0321376	0.0967209	MGI:MGI:1917773	2.1427	NA	NA
1087	ENSMUSG00000026833	ENSMUSG00000026833	Olfm1	olfactomedin 1	56177	1.65156	0.177602	774.151	383.066	303.444	424.618	1270.95	1105.08	1157.74	355	353	303	1208	1091	1692	4.22123	13.1662	4.37387	3.55254	4.73728	14.4552	12.2628	12.7805	1.41471e-20	4.61852e-19	MGI:MGI:1860437	9.29923	NA	NA
1088	ENSMUSG00000044674	ENSMUSG00000044674	Fzd1	frizzled class receptor 1	14362	1.65103	0.139646	3489.89	1729.73	1707.19	1583.56	4697.69	5723.95	5497.22	1603	1986	1130	4465	5651	8034	12.0581	37.3127	12.446	12.5951	11.1333	33.6695	40.0267	38.2418	2.97062e-32	1.6839e-30	MGI:MGI:1196625	11.823	04310;04916;05200;05217	Wnt signaling pathway - Mus musculus (mouse);Melanogenesis - Mus musculus (mouse);Pathways in cancer - Mus musculus (mouse);Basal cell carcinoma - Mus musculus (mouse)
1089	ENSMUSG00000052155	ENSMUSG00000052155	Acvr2a	activin receptor IIA	11480	1.65055	0.180665	1370.76	678.728	750.443	531.123	1900.12	2288.16	2076	629	873	379	1806	2259	3034	3.63026	11.3007	3.75766	4.25998	2.87313	10.4786	12.3115	11.112	6.48416e-20	1.99145e-18	MGI:MGI:102806	9.13594	04060;04350	Cytokine-cytokine receptor interaction - Mus musculus (mouse);TGF-beta signaling pathway - Mus musculus (mouse)
1090	ENSMUSG00000055159	ENSMUSG00000055159	4930583K01Rik	RIKEN cDNA 4930583K01 gene	67745	1.6497	0.768987	1.64442	0	0	0	1.05211	6.07745	2.73698	0	0	0	1	6	4	0	0.108909	0	0	0	0.0356658	0.201007	0.090054	0.0319298	0.0962205	MGI:MGI:1914995	2.14529	NA	NA
1091	ENSMUSG00000030854	ENSMUSG00000030854	Ptpn5	protein tyrosine phosphatase, non-receptor type 5	19259	1.64676	0.374411	74.7056	31.2927	51.5769	18.2179	79.9606	129.652	137.533	29	60	13	76	128	201	0.324656	1.07804	0.298872	0.505085	0.170012	0.760711	1.20344	1.26997	1.09125e-05	9.14341e-05	MGI:MGI:97807	4.39825	4010	MAPK signaling pathway - Mus musculus (mouse)
1092	ENSMUSG00000038608	ENSMUSG00000038608	Dock10	dedicator of cytokinesis 10	210293	1.64233	0.280626	103.53	43.1623	62.7518	39.2386	124.149	167.13	184.746	40	73	28	118	165	270	0.209554	0.667707	0.186051	0.277346	0.165265	0.533057	0.700141	0.769923	4.84525e-09	6.29454e-08	MGI:MGI:2146320	5.8524	NA	NA
1094	ENSMUSG00000021390	ENSMUSG00000021390	Ogn	osteoglycin	18295	1.63854	0.125026	15641.7	7786.49	7598.13	7301.19	25643.2	23798.3	21722.7	7216	8839	5210	24373	23495	31747	93.8238	287.834	96.5021	96.5539	88.4153	316.569	286.645	260.288	3.05706e-39	2.21782e-37	MGI:MGI:109278	13.1056	NA	NA
1095	ENSMUSG00000038508	ENSMUSG00000038508	Gdf15	growth differentiation factor 15	23886	1.63771	0.291849	534.954	233.077	201.15	322.317	1103.67	810.327	539.185	216	234	230	1049	800	788	5.12271	16.3556	4.74897	4.20231	6.41686	22.3996	16.0459	10.6214	2.00581e-08	2.44034e-07	MGI:MGI:1346047	5.6115	NA	NA
1096	ENSMUSG00000057766	ENSMUSG00000057766	Ankrd29	ankyrin repeat domain 29	225187	1.63422	0.211584	121.07	61.5063	60.173	51.8511	172.547	187.388	192.957	57	70	37	164	185	282	0.562748	1.74954	0.597222	0.599081	0.49194	1.66888	1.76832	1.81143	1.12977e-14	2.49897e-13	MGI:MGI:2687055	7.72373	NA	NA
1097	ENSMUSG00000068877	ENSMUSG00000068877	Selenbp2	selenium binding protein 2	20342	1.6334	0.671482	5.85781	4.31623	1.71923	0	8.41691	13.1678	7.52669	4	2	0	8	13	11	0.0371079	0.173716	0.079042	0.0322816	0	0.153535	0.234353	0.133261	0.0149939	0.0526233	MGI:MGI:104859	2.43253	NA	NA
1098	ENSMUSG00000078942	ENSMUSG00000078942	Naip6	NLR family, apoptosis inhibitory protein 6	17952	1.63285	0.734991	3.53098	2.15812	0.859614	0	4.20845	5.06454	8.89518	2	1	0	4	5	13	0.00467178	0.0272268	0.00995117	0.00406416	0	0.0193296	0.0226957	0.039655	0.0263112	0.0825632	MGI:MGI:1298222	2.22159	4621	NOD-like receptor signaling pathway - Mus musculus (mouse)
1099	ENSMUSG00000021214	ENSMUSG00000021214	Akr1c18	aldo-keto reductase family 1, member C18	105349	1.63252	0.532606	15.0332	6.47435	6.87692	5.60552	37.8761	12.1549	21.2116	6	8	4	36	12	31	0.165202	0.608978	0.168857	0.183901	0.142849	0.983985	0.308089	0.534859	0.00217552	0.0103459	MGI:MGI:2145420	3.06516	140	Steroid hormone biosynthesis - Mus musculus (mouse)
1100	ENSMUSG00000079009	ENSMUSG00000079009	Gm14139	predicted gene 14139	100271882	1.63193	0.769741	1.48663	0	0	0	2.10423	2.02582	4.78971	0	0	0	2	2	7	0	0.0528036	0	0	0	0.0381838	0.0358665	0.0843605	0.0339974	0.101069	MGI:MGI:3836251	2.1201	NA	NA
1101	ENSMUSG00000021756	ENSMUSG00000021756	Il6st	interleukin 6 signal transducer	16195	1.62914	0.250462	22081.7	11970	11540.3	8108.38	23298	38123.9	39449.4	11093	13425	5786	22144	37638	57654	38.3615	118.981	43.4214	42.9235	28.7397	84.184	134.403	138.355	7.79314e-11	1.22229e-09	MGI:MGI:96560	6.50454	04060;04630	Cytokine-cytokine receptor interaction - Mus musculus (mouse);Jak-STAT signaling pathway - Mus musculus (mouse)
1102	ENSMUSG00000066687	ENSMUSG00000066687	Zbtb16	zinc finger and BTB domain containing 16	235320	1.62849	0.700169	4.97917	0	3.43846	1.40138	6.31268	7.09036	11.6322	0	4	1	6	7	17	0.0100711	0.0502543	0	0.0217616	0.00845188	0.0388127	0.0425334	0.0694167	0.0200263	0.0664866	MGI:MGI:103222	2.32585	05200;05221	Pathways in cancer - Mus musculus (mouse);Acute myeloid leukemia - Mus musculus (mouse)
1103	ENSMUSG00000084904	ENSMUSG00000084904	Gm14827	predicted gene 14827	100503393	1.62772	0.768698	1.55447	0	0	0	4.20845	1.01291	4.10547	0	0	0	4	1	6	0	0.0310674	0	0	0	0.0427204	0.0100319	0.04045	0.0342178	0.10157	MGI:MGI:3705192	2.1175	NA	NA
1104	ENSMUSG00000057228	ENSMUSG00000057228	Aadat	aminoadipate aminotransferase	23923	1.62659	0.770628	1.4339	0	0	0	3.15634	2.02582	3.42122	0	0	0	3	2	5	0	0.0496395	0	0	0	0.0556025	0.0348187	0.0584972	0.0347948	0.102919	MGI:MGI:1345167	2.11074	00300;00310;00380;01100	Lysine biosynthesis - Mus musculus (mouse);Lysine degradation - Mus musculus (mouse);Tryptophan metabolism - Mus musculus (mouse);Metabolic pathways - Mus musculus (mouse)
1105	ENSMUSG00000074934	ENSMUSG00000074934	Grem1	gremlin 1, DAN family BMP antagonist	23892	1.62655	0.251239	14217.2	6979.35	8048.57	5354.67	15311.4	22102.7	27506.6	6468	9363	3821	14553	21821	40200	51.7676	160.196	52.967	62.6292	39.7065	115.746	163.019	201.824	9.53566e-11	1.48502e-09	MGI:MGI:1344337	6.47413	NA	NA
1106	ENSMUSG00000079165	ENSMUSG00000079165	Sap25	sin3 associated polypeptide	751865	1.6265	0.775573	2.06542	1.07906	0	0	3.15634	4.05163	4.10547	1	0	0	3	4	6	0.0102841	0.105322	0.0308522	0	0	0.0898933	0.112584	0.113488	0.03598	0.105662	MGI:MGI:3802945	2.09715	NA	NA
1107	ENSMUSG00000032036	ENSMUSG00000032036	Kirrel3	kin of IRRE like 3 (Drosophila)	67703	1.62558	0.692409	4.86105	2.15812	2.57884	0	8.41691	5.06454	10.9479	2	3	0	8	5	16	0.0132784	0.066058	0.0179016	0.0219336	0	0.0695459	0.0408283	0.0877997	0.0188891	0.063561	MGI:MGI:1914953	2.34771	NA	NA
1109	ENSMUSG00000029373	ENSMUSG00000029373	Pf4	platelet factor 4	56744	1.62392	0.775348	2.30307	0	0	1.40138	6.31268	4.05163	2.05273	0	0	1	6	4	3	0.0245191	0.218643	0	0	0.0735573	0.33779	0.211527	0.106613	0.0362214	0.10623	MGI:MGI:1888711	2.09443	04060;04062	Cytokine-cytokine receptor interaction - Mus musculus (mouse);Chemokine signaling pathway - Mus musculus (mouse)
1110	ENSMUSG00000038523	ENSMUSG00000038523	1700003F12Rik	RIKEN cDNA 1700003F12 gene	75480	1.62258	0.485716	22.4049	3.23718	11.175	15.4152	44.1888	36.4647	23.9486	3	13	11	42	36	35	0.443539	1.52939	0.144751	0.512355	0.673509	1.9682	1.58465	1.03533	0.000835975	0.0045041	MGI:MGI:1922730	3.3406	NA	NA
1111	ENSMUSG00000029005	ENSMUSG00000029005	Draxin	dorsal inhibitory axon guidance protein	70433	1.62165	0.448953	17.8284	9.71153	6.0173	8.40828	31.5634	29.3743	21.8958	9	7	6	30	29	32	0.0486259	0.163769	0.0587913	0.0373504	0.049736	0.190332	0.172821	0.128154	0.00030375	0.00185223	MGI:MGI:1917683	3.61208	NA	NA
1112	ENSMUSG00000018740	ENSMUSG00000018740	Slc25a35	solute carrier family 25, member 35	71998	1.62142	0.231257	290.12	123.013	109.171	189.186	453.461	439.602	426.284	114	127	135	431	434	623	1.20753	3.71364	1.06151	0.965938	1.59515	3.89776	3.6867	3.55646	2.36091e-12	4.23402e-11	MGI:MGI:1919248	7.01131	NA	NA
1113	ENSMUSG00000016283	ENSMUSG00000016283	H2-M2	histocompatibility 2, M region locus 2	14990	1.62141	0.521691	11.9084	4.31623	4.29807	7.0069	15.7817	24.3098	15.7376	4	5	5	15	24	23	0.105403	0.369369	0.0876602	0.0895032	0.139047	0.319266	0.479824	0.309016	0.0018837	0.00913801	MGI:MGI:95914	3.10798	04144;04145;04514;04612;04940;05320;05330;05332;05416	Endocytosis - Mus musculus (mouse);Phagosome - Mus musculus (mouse);Cell adhesion molecules (CAMs) - Mus musculus (mouse);Antigen processing and presentation - Mus musculus (mouse);Type I diabetes mellitus - Mus musculus (mouse);Autoimmune thyroid disease
1114	ENSMUSG00000046480	ENSMUSG00000046480	Scn4b	sodium channel, type IV, beta	399548	1.62137	0.321895	47.095	21.5812	15.4731	30.8304	74.7001	72.9294	67.056	20	18	22	71	72	98	0.143529	0.446315	0.137524	0.101099	0.191964	0.47416	0.451656	0.413128	4.72994e-07	4.86488e-06	MGI:MGI:2687406	5.03696	NA	NA
1116	ENSMUSG00000042460	ENSMUSG00000042460	C1galt1	core 1 synthase, glycoprotein-N-acetylgalactosamine 3-beta-galactosyltransferase, 1	94192	1.62003	0.296896	1601.34	909.646	890.56	479.272	1658.13	2851.34	2819.09	843	1036	342	1576	2815	4120	9.8045	30.5908	11.6783	11.723	6.01214	21.2045	35.5763	34.9914	4.85505e-08	5.62351e-07	MGI:MGI:2151071	5.45654	00512;01100	Mucin type O-Glycan biosynthesis - Mus musculus (mouse);Metabolic pathways - Mus musculus (mouse)
1117	ENSMUSG00000032718	ENSMUSG00000032718	Mansc1	MANSC domain containing 1	67729	1.61978	0.281462	70.2181	32.3718	34.3846	33.6331	84.1691	128.639	108.111	30	40	24	80	127	158	0.44436	1.38575	0.429435	0.467695	0.43595	1.11221	1.65847	1.38658	8.66944e-09	1.10031e-07	MGI:MGI:1914979	5.7549	NA	NA
1118	ENSMUSG00000074182	ENSMUSG00000074182	Znhit6	zinc finger, HIT type 6	229937	1.61833	0.177509	2257.62	1025.11	1106.32	1160.34	2778.63	3506.69	3968.62	950	1287	828	2641	3462	5800	12.2846	37.35	11.4717	12.6943	12.6877	30.9736	38.1382	42.9381	7.7285e-20	2.35312e-18	MGI:MGI:1916996	9.11693	NA	NA
1119	ENSMUSG00000050541	ENSMUSG00000050541	Adra1b	adrenergic receptor, alpha 1b	11548	1.61752	0.403598	21.9711	9.71153	9.45576	11.211	38.9282	32.4131	30.1068	9	11	8	37	32	44	0.0956427	0.313079	0.0917787	0.091626	0.103523	0.366455	0.297699	0.275083	6.13005e-05	0.000446925	MGI:MGI:104774	4.00775	04020;04080;04270;04970	Calcium signaling pathway - Mus musculus (mouse);Neuroactive ligand-receptor interaction - Mus musculus (mouse);Vascular smooth muscle contraction - Mus musculus (mouse);Salivary secretion - Mus musculus (mouse)
1120	ENSMUSG00000071047	ENSMUSG00000071047	Ces1a	carboxylesterase 1A	244595	1.61625	0.480889	18.4468	4.31623	10.3154	9.80966	39.9803	20.2582	26.0013	4	12	7	38	20	38	0.129723	0.448615	0.0686229	0.168158	0.15239	0.633157	0.313017	0.399672	0.000776698	0.00422214	MGI:MGI:3648919	3.36097	NA	NA
1121	ENSMUSG00000098470	ENSMUSG00000098470	C1rb	complement component 1, r subcomponent B	667277	1.61625	0.199217	1190.82	500.683	538.119	695.084	2123.17	1720.93	1566.92	464	626	496	2018	1699	2290	7.48047	22.9058	6.4888	7.15068	8.80192	27.4086	21.6755	19.6333	4.93721e-16	1.19558e-14	MGI:MGI:3779804	8.11303	NA	NA
1122	ENSMUSG00000001510	ENSMUSG00000001510	Dlx3	distal-less homeobox 3	13393	1.61608	0.484136	15.7426	10.7906	3.43846	7.0069	26.3028	22.284	24.6328	10	4	5	25	22	36	0.0842106	0.2852	0.128814	0.0420872	0.0817303	0.312769	0.258533	0.2843	0.000843633	0.00453842	MGI:MGI:94903	3.33807	NA	NA
1123	ENSMUSG00000034825	ENSMUSG00000034825	Nrip3	nuclear receptor interacting protein 3	78593	1.61402	0.341574	58.7251	33.4508	30.0865	18.2179	116.785	88.123	65.6875	31	35	13	111	87	96	0.219378	0.709379	0.268148	0.247291	0.142694	0.932514	0.686532	0.509091	2.29851e-06	2.13041e-05	MGI:MGI:1925843	4.72523	NA	NA
1124	ENSMUSG00000022144	ENSMUSG00000022144	Gdnf	glial cell line derived neurotrophic factor	14573	1.6109	0.379925	31.7918	12.9487	20.6307	9.80966	42.0845	58.7487	46.5286	12	24	7	40	58	68	0.130641	0.430614	0.116164	0.18977	0.085988	0.376071	0.512209	0.403562	2.23477e-05	0.000176588	MGI:MGI:107430	4.24004	NA	NA
1125	ENSMUSG00000097194	ENSMUSG00000097194	9330175E14Rik	RIKEN cDNA 9330175E14 gene	320377	1.61033	0.269704	69.1395	25.8974	32.6653	42.0414	103.107	100.278	110.848	24	38	30	98	99	162	0.240256	0.734931	0.185788	0.24028	0.294699	0.736805	0.699151	0.768835	2.36185e-09	3.16872e-08	MGI:MGI:2443913	5.97074	NA	NA
1126	ENSMUSG00000020193	ENSMUSG00000020193	Zpbp	zona pellucida binding protein	53604	1.60912	0.516718	12.8556	6.47435	2.57884	8.40828	16.8338	20.2582	22.5801	6	3	6	16	20	33	0.0428182	0.143978	0.0479779	0.0195946	0.0608822	0.124259	0.145898	0.161776	0.00184491	0.00899692	MGI:MGI:1855701	3.11413	NA	NA
1127	ENSMUSG00000035594	ENSMUSG00000035594	Chrna5	cholinergic receptor, nicotinic, alpha polypeptide 5	110835	1.60846	0.758167	2.67138	1.07906	0.859614	0	4.20845	3.03873	6.84245	1	1	0	4	3	10	0.00751331	0.0527367	0.0124063	0.0101337	0	0.048197	0.033954	0.0760592	0.0338786	0.100813	MGI:MGI:87889	2.12151	4080	Neuroactive ligand-receptor interaction - Mus musculus (mouse)
1128	ENSMUSG00000032492	ENSMUSG00000032492	Pth1r	parathyroid hormone 1 receptor	19228	1.60787	0.236255	90.5347	37.7671	47.2788	46.2455	135.723	146.872	129.322	35	55	33	129	145	189	0.6124	1.8776	0.527927	0.677633	0.631639	1.88979	1.99527	1.74775	1.00602e-11	1.69552e-10	MGI:MGI:97801	6.80564	4080	Neuroactive ligand-receptor interaction - Mus musculus (mouse)
1129	ENSMUSG00000024677	ENSMUSG00000024677	Ms4a6b	membrane-spanning 4-domains, subfamily A, member 6B	69774	1.60609	0.758296	3.06824	1.07906	0	1.40138	9.46902	3.03873	3.42122	1	0	1	9	3	5	0.00599416	0.0384203	0.00792541	0	0.0100571	0.0692761	0.0216906	0.0242942	0.0341732	0.101472	MGI:MGI:1917024	2.11802	NA	NA
1130	ENSMUSG00000036264	ENSMUSG00000036264	Fstl4	follistatin-like 4	320027	1.60514	0.459472	17.614	4.31623	8.59614	11.211	23.1465	32.4131	26.0013	4	10	8	22	32	38	0.0576994	0.190927	0.0310213	0.063347	0.0787298	0.165707	0.226401	0.180674	0.000476839	0.00275884	MGI:MGI:2443199	3.49344	NA	NA
1131	ENSMUSG00000014602	ENSMUSG00000014602	Kif1a	kinesin family member 1A	16560	1.60335	0.324541	139.292	75.5341	64.4711	58.858	118.889	255.253	262.75	70	75	42	113	252	384	0.253083	0.78858	0.287972	0.252023	0.219255	0.451491	0.94576	0.968487	7.79807e-07	7.80206e-06	MGI:MGI:108391	4.94035	NA	NA
1132	ENSMUSG00000031709	ENSMUSG00000031709	Tbc1d9	TBC1 domain family, member 9	71310	1.60137	0.244943	135.553	85.2456	64.4711	46.2455	206.214	212.711	198.431	79	75	33	196	210	290	0.386633	1.18817	0.503093	0.390129	0.266676	1.21226	1.22003	1.13222	6.24622e-11	9.90239e-10	MGI:MGI:1918560	6.53772	NA	NA
1133	ENSMUSG00000039316	ENSMUSG00000039316	Rftn1	raftlin lipid raft linker 1	76438	1.60132	0.132875	1337.49	644.198	628.378	706.295	1889.6	2135.21	2021.26	597	731	504	1796	2108	2954	5.15315	15.3961	5.03328	5.03409	5.39208	14.7063	16.2135	15.2686	1.90783e-33	1.12485e-31	MGI:MGI:1923688	12.0514	NA	NA
1134	ENSMUSG00000044165	ENSMUSG00000044165	Bcl2l15	BCLl2-like 15	229672	1.60113	0.733445	3.75902	2.15812	0	1.40138	9.46902	4.05163	5.47396	2	0	1	9	4	8	0.0194604	0.102957	0.0357185	0	0.0226628	0.156108	0.0651707	0.087592	0.0290342	0.089156	MGI:MGI:2685412	2.18302	NA	NA
1135	ENSMUSG00000018927	ENSMUSG00000018927	Ccl6	chemokine (C-C motif) ligand 6	20305	1.60065	0.431721	20.2017	7.55341	6.87692	14.0138	33.6676	32.4131	26.6855	7	8	10	32	32	39	0.206202	0.661926	0.165124	0.154144	0.299337	0.733129	0.688637	0.56401	0.000209237	0.00132494	MGI:MGI:98263	3.7076	04060;04062	Cytokine-cytokine receptor interaction - Mus musculus (mouse);Chemokine signaling pathway - Mus musculus (mouse)
1136	ENSMUSG00000092586	ENSMUSG00000092586	Ly6g6c	lymphocyte antigen 6 complex, locus G6C	68468	1.60049	0.534582	10.7678	6.47435	3.43846	4.20414	15.7817	14.1807	20.5273	6	4	3	15	14	30	0.153883	0.538272	0.211861	0.115368	0.134422	0.51441	0.450978	0.649428	0.00275431	0.012701	MGI:MGI:2148930	2.99391	NA	NA
1137	ENSMUSG00000056004	ENSMUSG00000056004	9330182L06Rik	RIKEN cDNA 9330182L06 gene	231014	1.5998	0.332472	66.7172	30.2136	41.2615	22.4221	134.671	77.994	93.7415	28	48	16	128	77	137	0.211362	0.67278	0.202882	0.284089	0.147115	0.900773	0.508986	0.60858	1.49543e-06	1.43044e-05	MGI:MGI:2443264	4.81185	NA	NA
1138	ENSMUSG00000024529	ENSMUSG00000024529	Lox	lysyl oxidase	16948	1.59937	0.177093	59772.2	33099	26664.4	28244.8	74060.4	99845.4	96719.4	30674	31019	20155	70392	98573	141352	206.757	620.754	233.201	192.626	194.443	519.761	683.672	658.831	1.69723e-19	5.0885e-18	MGI:MGI:96817	9.03125	NA	NA
1139	ENSMUSG00000020810	ENSMUSG00000020810	Cygb	cytoglobin	114886	1.59932	0.212354	3874.95	1675.78	1531.83	2472.03	6271.65	5911.33	5387.06	1553	1782	1764	5961	5836	7873	25.4873	77.4293	22.631	21.2112	32.6197	84.3665	77.5846	70.3369	5.01982e-14	1.04488e-12	MGI:MGI:2149481	7.5314	NA	NA
1140	ENSMUSG00000019789	ENSMUSG00000019789	Hey2	hairy/enhancer-of-split related with YRPW motif 2	15214	1.59818	0.263056	204.555	114.38	69.6288	114.913	244.09	329.195	355.123	106	81	82	232	325	519	1.22649	3.72985	1.41202	0.881344	1.38611	3.00152	3.94953	4.2385	1.23657e-09	1.7192e-08	MGI:MGI:1341884	6.07543	NA	NA
1142	ENSMUSG00000024909	ENSMUSG00000024909	Efemp2	epidermal growth factor-containing fibulin-like extracellular matrix protein 2	58859	1.5956	0.180188	5563.31	2510.97	2366.52	3329.68	8638.91	8906.5	7627.28	2327	2753	2376	8211	8793	11147	48.2586	145.145	44.382	42.8887	57.505	152.099	152.995	130.34	8.35487e-19	2.39883e-17	MGI:MGI:1891209	8.85518	NA	NA
1143	ENSMUSG00000038112	ENSMUSG00000038112	AW551984	expressed sequence AW551984	244810	1.59506	0.777385	1.96958	0	0.859614	0	3.15634	5.06454	2.73698	0	1	0	3	5	4	0.00215436	0.0261834	0	0.00646308	0	0.0230544	0.0360921	0.0194037	0.0401865	0.115157	MGI:MGI:2143322	2.05183	NA	NA
1144	ENSMUSG00000030657	ENSMUSG00000030657	Xylt1	xylosyltransferase 1	233781	1.59341	0.432827	24.5767	12.9487	14.6134	5.60552	27.355	48.6196	38.3177	12	17	4	26	48	56	0.109863	0.366804	0.12774	0.147816	0.0540327	0.268806	0.466141	0.365465	0.000231951	0.00145518	MGI:MGI:2451073	3.68141	00532;00534;01100	Glycosaminoglycan biosynthesis - chondroitin sulfate / dermatan sulfate - Mus musculus (mouse);Glycosaminoglycan biosynthesis - heparan sulfate / heparin - Mus musculus (mouse);Metabolic pathways - Mus musculus (mouse)
1145	ENSMUSG00000064125	ENSMUSG00000064125	Prr36	proline rich 36	73072	1.59229	0.423399	22.8141	11.8696	8.59614	11.211	42.0845	38.4905	24.6328	11	10	8	40	38	36	0.07192	0.234467	0.080947	0.0601083	0.0747046	0.285882	0.255106	0.162413	0.000169413	0.00110084	MGI:MGI:3605626	3.76074	NA	NA
1146	ENSMUSG00000004952	ENSMUSG00000004952	Rasa4	RAS p21 protein activator 4	54153	1.59202	0.26203	176.578	79.8503	61.8922	117.716	285.123	283.614	231.275	74	72	84	271	280	338	0.683317	2.07177	0.633641	0.503583	0.912726	2.25372	2.18725	1.77435	1.23436e-09	1.71749e-08	MGI:MGI:1858600	6.07572	NA	NA
1147	ENSMUSG00000053886	ENSMUSG00000053886	Sh2d4a	SH2 domain containing 4A	72281	1.59002	0.217118	625.566	318.322	248.429	355.95	764.887	947.069	1118.74	295	289	254	727	935	1635	3.55504	10.6705	3.68677	2.95018	4.02817	8.82426	10.6602	12.5272	2.41976e-13	4.75033e-12	MGI:MGI:1919531	7.32328	NA	NA
1148	ENSMUSG00000038656	ENSMUSG00000038656	Cyp3a16	cytochrome P450, family 3, subfamily a, polypeptide 16	13114	1.58989	0.757967	2.79705	0	0	0	14.7296	0	2.05273	0	0	0	14	0	3	0	0.10103	0	0	0	0.266978	0	0.0361127	0.0359424	0.105587	MGI:MGI:106099	2.09758	00140;00591;00830;00980;00982;00983;01100	Steroid hormone biosynthesis - Mus musculus (mouse);Linoleic acid metabolism - Mus musculus (mouse);Retinol metabolism - Mus musculus (mouse);Metabolism of xenobiotics by cytochrome P450 - Mus musculus (mouse);Drug metabolism - cytochrome P450 - Mus muscu
1149	ENSMUSG00000069072	ENSMUSG00000069072	Slc7a14	solute carrier family 7 (cationic amino acid transporter, y+ system), member 14	241919	1.58981	0.760294	2.82608	0	0.859614	1.40138	2.10423	5.06454	7.52669	0	1	1	2	5	11	0.00267008	0.0169587	0	0.00313691	0.00487333	0.00745977	0.0175176	0.0258988	0.0365237	0.106885	MGI:MGI:3040688	2.09105	NA	NA
1150	ENSMUSG00000060594	ENSMUSG00000060594	Layn	layilin	244864	1.58853	0.130483	3112.92	1467.52	1506.04	1662.04	4348.39	4723.19	4970.35	1360	1752	1186	4133	4663	7264	27.2359	80.6502	25.8661	27.2178	28.6238	76.3444	80.9071	84.6992	4.26765e-34	2.60326e-32	MGI:MGI:2685357	12.1742	NA	NA
1152	ENSMUSG00000050222	ENSMUSG00000050222	Il17d	interleukin 17D	239114	1.58603	0.38444	26.4747	8.63247	14.6134	14.0138	43.1367	43.5551	34.8965	8	17	10	41	43	51	0.320632	1.02299	0.222561	0.386308	0.353027	1.1078	1.09133	0.86984	3.69841e-05	0.000280441	MGI:MGI:2446510	4.12556	NA	NA
1153	ENSMUSG00000020241	ENSMUSG00000020241	Col6a2	collagen, type VI, alpha 2	12834	1.58473	0.132168	12167.3	6161.42	6035.35	5946.05	17270.4	20475.9	17114.3	5710	7021	4243	16415	20215	25012	38.7932	114.607	39.4868	39.6589	37.2339	110.249	127.532	106.041	3.99882e-33	2.34203e-31	MGI:MGI:88460	11.9902	04510;04512;04974	Focal adhesion - Mus musculus (mouse);ECM-receptor interaction - Mus musculus (mouse);Protein digestion and absorption - Mus musculus (mouse)
1154	ENSMUSG00000030670	ENSMUSG00000030670	Cyp2r1	cytochrome P450, family 2, subfamily r, polypeptide 1	244209	1.58464	0.703634	6.63725	4.31623	0	2.80276	4.20845	18.2324	10.2637	4	0	2	4	18	15	0.0454994	0.205313	0.0835115	0	0.0529866	0.0811084	0.342837	0.191994	0.024317	0.0776104	MGI:MGI:2449771	2.25208	00100;01100	Steroid biosynthesis - Mus musculus (mouse);Metabolic pathways - Mus musculus (mouse)
1155	ENSMUSG00000005237	ENSMUSG00000005237	Dnah2	dynein, axonemal, heavy chain 2	327954	1.58244	0.559234	12.0274	1.07906	8.59614	5.60552	14.7296	20.2582	21.8958	1	10	4	14	20	32	0.011769	0.0425191	0.00247872	0.0202466	0.0125816	0.0337034	0.0452257	0.0486281	0.00465974	0.0199143	MGI:MGI:107731	2.82966	5016	Huntington's disease - Mus musculus (mouse)
1156	ENSMUSG00000024534	ENSMUSG00000024534	Sncaip	synuclein, alpha interacting protein (synphilin)	67847	1.58213	0.333738	180.643	77.6922	131.521	49.0483	314.582	214.737	296.278	72	153	35	299	212	433	0.733935	2.27811	0.656745	1.13994	0.405118	2.64883	1.76412	2.42138	2.1306e-06	1.98627e-05	MGI:MGI:1915097	4.74063	5012	Parkinson's disease - Mus musculus (mouse)
1157	ENSMUSG00000056752	ENSMUSG00000056752	Dnah9	dynein, axonemal, heavy chain 9	237806	1.58198	0.676107	4.81322	2.15812	1.71923	1.40138	5.26057	10.1291	8.21094	2	2	1	5	10	12	0.00402312	0.0175084	0.00492366	0.00402174	0.00312397	0.0119549	0.0224588	0.0181113	0.0192926	0.0645859	MGI:MGI:1289279	2.33983	NA	NA
1158	ENSMUSG00000040183	ENSMUSG00000040183	Ankrd6	ankyrin repeat domain 6	140577	1.57957	0.305741	50.1997	26.9765	25.7884	19.6193	87.3254	62.8003	78.6881	25	30	14	83	62	115	0.162649	0.502129	0.181338	0.177745	0.128863	0.584719	0.41027	0.511398	2.38681e-07	2.54088e-06	MGI:MGI:2154278	5.16637	NA	NA
1159	ENSMUSG00000003228	ENSMUSG00000003228	Grk5	G protein-coupled receptor kinase 5	14773	1.57671	0.172512	842.346	437.019	388.546	431.625	1051.06	1368.44	1377.38	405	452	308	999	1351	2013	4.16794	12.2953	4.34666	3.96246	4.19469	10.4132	13.2277	13.2451	6.26006e-20	1.92598e-18	MGI:MGI:109161	9.13974	04062;04144	Chemokine signaling pathway - Mus musculus (mouse);Endocytosis - Mus musculus (mouse)
1160	ENSMUSG00000041235	ENSMUSG00000041235	Chd7	chromodomain helicase DNA binding protein 7	320790	1.57616	0.444126	54.2918	38.8461	24.9288	11.211	46.293	86.0972	118.374	36	29	8	44	85	173	0.0774057	0.25086	0.1197	0.0787621	0.0337546	0.14209	0.257834	0.352655	0.000386835	0.00228613	MGI:MGI:2444748	3.54891	NA	NA
1161	ENSMUSG00000037664	ENSMUSG00000037664	Cdkn1c	cyclin-dependent kinase inhibitor 1C (P57)	12577	1.57424	0.340846	142.999	57.1901	79.9441	68.6676	335.624	172.194	144.376	53	93	49	319	170	211	1.1208	3.48459	0.932326	1.33629	1.0938	5.45006	2.72816	2.27554	3.86286e-06	3.45326e-05	MGI:MGI:104564	4.61863	4110	Cell cycle - Mus musculus (mouse)
1162	ENSMUSG00000057191	ENSMUSG00000057191	AB124611	cDNA sequence AB124611	382062	1.57368	0.615212	8.38306	4.31623	4.29807	1.40138	6.31268	18.2324	15.7376	4	5	1	6	18	23	0.0760249	0.295457	0.09754	0.0995908	0.0309437	0.1421	0.400428	0.343844	0.0105294	0.0394437	MGI:MGI:3043001	2.55794	NA	NA
1163	ENSMUSG00000044976	ENSMUSG00000044976	Wdr72	WD repeat domain 72	546144	1.57362	0.287841	61.0415	33.4508	25.7884	30.8304	88.3775	79.0069	108.795	31	30	22	84	78	159	0.181787	0.54526	0.202659	0.160196	0.182506	0.533339	0.465188	0.637255	4.57781e-08	5.32688e-07	MGI:MGI:3583957	5.46697	NA	NA
1164	ENSMUSG00000021091	ENSMUSG00000021091	Serpina3n	serine (or cysteine) peptidase inhibitor, clade A, member 3N	20716	1.57338	0.200903	3512.58	1816.06	1402.03	2010.98	4338.92	5804.98	5702.5	1683	1631	1435	4124	5731	8334	26.5306	78.6831	27.698	21.9253	29.9685	65.9177	86.0446	84.087	4.82009e-15	1.09643e-13	MGI:MGI:105045	7.83152	NA	NA
1165	ENSMUSG00000078307	ENSMUSG00000078307	AI593442	expressed sequence AI593442	330941	1.57316	0.76456	1.54589	0	0	0	2.10423	1.01291	6.1582	0	0	0	2	1	9	0	0.0168831	0	0	0	0.011751	0.00551891	0.0333793	0.0396289	0.113911	MGI:MGI:2143099	2.0576	NA	NA
1166	ENSMUSG00000071856	ENSMUSG00000071856	Mcc	mutated in colorectal cancers	328949	1.5729	0.254213	404.78	197.468	258.744	138.737	501.858	644.21	687.666	183	301	99	477	636	1005	0.799079	2.39169	0.791167	1.06294	0.543128	2.00288	2.50844	2.66376	6.11882e-10	8.84895e-09	MGI:MGI:96930	6.18734	NA	NA
1168	ENSMUSG00000071226	ENSMUSG00000071226	Cecr2	cat eye syndrome chromosome region, candidate 2	330409	1.5712	0.76785	1.42941	0	0	0	3.15634	4.05163	1.36849	0	0	0	3	4	2	0	0.00957364	0	0	0	0.0107439	0.0134558	0.00452128	0.0407333	0.116365	MGI:MGI:1923799	2.04623	NA	NA
1169	ENSMUSG00000024672	ENSMUSG00000024672	Ms4a7	membrane-spanning 4-domains, subfamily A, member 7	109225	1.57048	0.759998	2.68201	1.07906	0.859614	0	7.3648	4.05163	2.73698	1	1	0	7	4	4	0.0057032	0.0404944	0.00941733	0.00769227	0	0.0640243	0.034365	0.023094	0.0387881	0.112153	MGI:MGI:1918846	2.06643	NA	NA
1170	ENSMUSG00000021719	ENSMUSG00000021719	Rgs7bp	regulator of G-protein signalling 7 binding protein	52882	1.57019	0.776329	2.16738	0	0	1.40138	2.10423	6.07745	3.42122	0	0	1	2	6	5	0.00246537	0.0203637	0	0	0.00739612	0.0113215	0.0319032	0.0178663	0.0431166	0.121539	MGI:MGI:106334	2.02258	NA	NA
1171	ENSMUSG00000024727	ENSMUSG00000024727	Trpm6	transient receptor potential cation channel, subfamily M, member 6	225997	1.56989	0.617	7.55367	1.07906	5.15769	2.80276	8.41691	14.1807	13.6849	1	6	2	8	14	20	0.0146821	0.0570717	0.00521947	0.0255802	0.0132466	0.0405542	0.0666627	0.0639982	0.010947	0.0406968	MGI:MGI:2675603	2.54439	NA	NA
1172	ENSMUSG00000052974	ENSMUSG00000052974	Cyp2f2	cytochrome P450, family 2, subfamily f, polypeptide 2	13107	1.56919	0.764031	2.57555	0	1.71923	0	4.20845	4.05163	5.47396	0	2	0	4	4	8	0.00991283	0.0754766	0	0.0297385	0	0.0707199	0.066428	0.0892819	0.039992	0.114675	MGI:MGI:88608	2.05383	980	Metabolism of xenobiotics by cytochrome P450 - Mus musculus (mouse)
1173	ENSMUSG00000001281	ENSMUSG00000001281	Itgb7	integrin beta 7	16421	1.56749	0.677407	12.8758	3.23718	4.29807	7.0069	48.3972	4.05163	10.2637	3	5	5	46	4	15	0.0568634	0.243569	0.0381096	0.0518811	0.0805994	0.567531	0.0463555	0.116819	0.0206702	0.0683026	MGI:MGI:96616	2.31396	04510;04512;04514;04672;04810;05410;05412;05414	Focal adhesion - Mus musculus (mouse);ECM-receptor interaction - Mus musculus (mouse);Cell adhesion molecules (CAMs) - Mus musculus (mouse);Intestinal immune network for IgA production - Mus musculus (mouse);Regulation of actin cytoskeleton - Mus musculus
1174	ENSMUSG00000097124	ENSMUSG00000097124	Gm38684	predicted gene, 38684	105242407	1.56725	0.271252	86.1433	34.5299	55.0153	36.4359	117.837	126.614	146.428	32	64	26	112	125	214	0.46787	1.41239	0.383011	0.625703	0.394897	1.30196	1.3649	1.57031	7.567e-09	9.6456e-08	MGI:MGI:5621569	5.77783	NA	NA
1175	ENSMUSG00000024620	ENSMUSG00000024620	Pdgfrb	platelet derived growth factor receptor, beta polypeptide	18596	1.5666	0.121412	7623.43	3666.64	3716.11	4106.04	11275.5	12049.6	10926.7	3398	4323	2930	10717	11896	15969	22.2304	64.8324	21.2842	22.118	23.289	65.1969	67.9773	61.323	4.32124e-38	2.98742e-36	MGI:MGI:97531	12.9031	04010;04020;04060;04510;04540;04810;05200;05214;05215;05218	MAPK signaling pathway - Mus musculus (mouse);Calcium signaling pathway - Mus musculus (mouse);Cytokine-cytokine receptor interaction - Mus musculus (mouse);Focal adhesion - Mus musculus (mouse);Gap junction - Mus musculus (mouse);Regulation of actin cyto
1176	ENSMUSG00000017652	ENSMUSG00000017652	Cd40	CD40 antigen	21939	1.56611	0.369438	41.0049	10.7906	26.648	21.0207	75.7522	55.71	56.1081	10	31	15	72	55	82	0.206115	0.646056	0.113759	0.288053	0.216533	0.795492	0.570789	0.571885	2.24354e-05	0.000177122	MGI:MGI:88336	4.23916	04060;04514;04620;04672;05144;05145;05310;05320;05322;05330;05340;05416	Cytokine-cytokine receptor interaction - Mus musculus (mouse);Cell adhesion molecules (CAMs) - Mus musculus (mouse);Toll-like receptor signaling pathway - Mus musculus (mouse);Intestinal immune network for IgA production - Mus musculus (mouse);Malaria - M
1177	ENSMUSG00000021700	ENSMUSG00000021700	Rab3c	RAB3C, member RAS oncogene family	67295	1.56575	0.436768	18.0223	7.55341	6.87692	11.211	30.5113	27.3485	24.6328	7	8	8	29	27	36	0.0315523	0.0997305	0.0279739	0.0261139	0.040569	0.112557	0.0984345	0.0882	0.000337261	0.00202713	MGI:MGI:1914545	3.58486	NA	NA
1178	ENSMUSG00000086427	ENSMUSG00000086427	Hoxa11os	homeobox A11, opposite strand	15397	1.56353	0.776955	2.22216	0	0	1.40138	2.10423	7.09036	2.73698	0	0	1	2	7	4	0.00678385	0.0576333	0	0	0.0203515	0.0311528	0.102418	0.0393296	0.0441798	0.12398	MGI:MGI:107208	2.01238	NA	NA
1181	ENSMUSG00000027849	ENSMUSG00000027849	Syt6	synaptotagmin VI	54524	1.56305	0.767401	1.37259	0	0	0	2.10423	2.02582	4.10547	0	0	0	2	2	6	0	0.0190903	0	0	0	0.0149415	0.0140347	0.0282948	0.0416696	0.118425	MGI:MGI:1859544	2.03681	NA	NA
1182	ENSMUSG00000024044	ENSMUSG00000024044	Epb41l3	erythrocyte membrane protein band 4.1 like 3	13823	1.56151	0.145065	3604.83	1904.54	1739.86	1790.96	4727.15	5516.3	5950.19	1765	2024	1278	4493	5446	8696	14.0109	40.7633	14.7199	13.7878	13.5251	36.3928	41.4349	44.4621	5.08114e-27	2.2338e-25	MGI:MGI:103008	10.7642	4530	Tight junction - Mus musculus (mouse)
1183	ENSMUSG00000049265	ENSMUSG00000049265	Kcnk3	potassium channel, subfamily K, member 3	16527	1.56079	0.766649	4.00655	1.07906	1.71923	0	16.8338	3.03873	1.36849	1	2	0	16	3	2	0.0078268	0.0579588	0.00891557	0.0145648	0	0.138544	0.0244005	0.0109318	0.0417647	0.118638	MGI:MGI:1100509	2.03586	NA	NA
1184	ENSMUSG00000097855	ENSMUSG00000097855	A930007I19Rik	RIKEN cDNA A930007I19 gene	77779	1.56027	0.704562	4.03248	1.07906	1.71923	1.40138	8.41691	4.05163	7.52669	1	2	1	8	4	11	0.0190549	0.0886814	0.0146478	0.0239293	0.0185876	0.113811	0.0534518	0.0987818	0.026793	0.0837175	MGI:MGI:1925029	2.21452	NA	NA
1185	ENSMUSG00000054626	ENSMUSG00000054626	Xlr	X-linked lymphocyte-regulated	22441	1.55967	0.775866	2.06436	0	0	1.40138	3.15634	3.03873	4.78971	0	0	1	3	3	7	0.00772483	0.0605221	0	0	0.0231745	0.053211	0.0499817	0.0783737	0.0444064	0.124517	MGI:MGI:98976	2.01023	NA	NA
1186	ENSMUSG00000030653	ENSMUSG00000030653	Pde2a	phosphodiesterase 2A, cGMP-stimulated	207728	1.55923	0.167756	538.834	280.555	258.744	271.868	930.068	763.733	728.036	260	301	194	884	754	1064	2.01782	5.89946	2.09283	1.97904	1.98158	6.91087	5.53684	5.25066	1.47671e-20	4.79426e-19	MGI:MGI:2446107	9.29466	230	Purine metabolism - Mus musculus (mouse)
1187	ENSMUSG00000053297	ENSMUSG00000053297	AI854703	expressed sequence AI854703	243373	1.55902	0.615498	7.17041	3.23718	1.71923	4.20414	7.3648	14.1807	12.3164	3	2	3	7	14	18	0.0251104	0.0910516	0.0267748	0.0145801	0.0339763	0.0606768	0.113989	0.0984892	0.011311	0.0417882	MGI:MGI:2141510	2.53294	NA	NA
1188	ENSMUSG00000044534	ENSMUSG00000044534	Ackr2	atypical chemokine receptor 2	59289	1.55783	0.767655	1.38117	0	0	0	4.20845	2.02582	2.05273	0	0	0	4	2	3	0	0.0307011	0	0	0	0.0474006	0.022262	0.0224407	0.0424238	0.120173	MGI:MGI:1891697	2.02934	NA	NA
1189	ENSMUSG00000022237	ENSMUSG00000022237	Ankrd33b	ankyrin repeat domain 33B	67434	1.55701	0.77681	1.95791	1.07906	0	0	4.20845	3.03873	3.42122	1	0	0	4	3	5	0.00151556	0.0146814	0.00454669	0	0	0.0176634	0.0124436	0.0139372	0.0450305	0.125827	MGI:MGI:1917904	2.00437	NA	NA
1191	ENSMUSG00000086742	ENSMUSG00000086742	LOC102635948	uncharacterized LOC102635948	102635948	1.55571	0.525791	12.5765	5.39529	6.87692	4.20414	28.4071	16.2065	14.3691	5	8	3	27	16	21	0.0745527	0.260929	0.0728934	0.0952652	0.0554995	0.382297	0.212798	0.187693	0.00308841	0.0140324	NA	2.9588	NA	NA
1192	ENSMUSG00000025176	ENSMUSG00000025176	Hoga1	4-hydroxy-2-oxoglutarate aldolase 1	67432	1.5537	0.237551	118.56	51.7948	52.4365	74.2731	198.849	173.207	160.797	48	61	53	189	171	235	1.12061	3.28301	0.977506	1.01469	1.36963	3.73817	3.17689	2.93398	6.13164e-11	9.72949e-10	MGI:MGI:1914682	6.54049	NA	NA
1193	ENSMUSG00000040987	ENSMUSG00000040987	Mill2	MHC I like leukocyte 2	243864	1.55356	0.316938	44.6873	18.344	22.35	25.2248	57.8663	80.0198	64.319	17	26	18	55	79	94	0.616931	1.84958	0.515131	0.643529	0.692134	1.61864	2.18386	1.74625	9.49657e-07	9.38951e-06	MGI:MGI:2179989	4.90179	NA	NA
1194	ENSMUSG00000040478	ENSMUSG00000040478	Prdm13	PR domain containing 13	230025	1.55267	0.762188	1.67914	0	0	0	7.3648	2.02582	0.684245	0	0	0	7	2	1	0	0.0322278	0	0	0	0.0711666	0.0190993	0.00641757	0.041638	0.118372	MGI:MGI:2448528	2.03712	NA	NA
1196	ENSMUSG00000051811	ENSMUSG00000051811	Cox6b2	cytochrome c oxidase subunit VIb polypeptide 2	333182	1.55112	0.324344	911.055	391.698	255.305	693.683	1219.4	1628.76	1277.48	363	297	495	1159	1608	1867	23.8791	72.3341	21.0778	14.0864	36.4731	65.3613	85.1791	66.462	1.7328e-06	1.64411e-05	MGI:MGI:3044182	4.78232	00190;01100;04260;05010;05012;05016	Oxidative phosphorylation - Mus musculus (mouse);Metabolic pathways - Mus musculus (mouse);Cardiac muscle contraction - Mus musculus (mouse);Alzheimer's disease - Mus musculus (mouse);Parkinson's disease - Mus musculus (mouse);Huntington's disease - Mus m
1197	ENSMUSG00000061322	ENSMUSG00000061322	Dnaic1	dynein, axonemal, intermediate chain 1	68922	1.55073	0.754037	3.52715	1.07906	1.71923	0	2.10423	12.1549	4.10547	1	2	0	2	12	6	0.0118805	0.0747404	0.0135332	0.0221084	0	0.0262875	0.148153	0.0497809	0.0397281	0.114122	MGI:MGI:1916172	2.05656	5016	Huntington's disease - Mus musculus (mouse)
1198	ENSMUSG00000051851	ENSMUSG00000051851	Cxx1c	CAAX box 1C	72865	1.55071	0.195103	303.375	152.147	139.258	166.764	407.168	536.842	418.073	141	162	119	387	530	611	4.71502	13.7113	4.70023	4.41104	5.0338	12.5294	16.1177	12.4868	1.89282e-15	4.41382e-14	MGI:MGI:1920115	7.94817	NA	NA
1199	ENSMUSG00000047496	ENSMUSG00000047496	Rnf152	ring finger protein 152	320311	1.54998	0.669787	5.36956	3.23718	2.57884	0	8.41691	11.142	6.84245	3	3	0	8	11	10	0.00723582	0.031776	0.0119481	0.00975941	0	0.0309446	0.0399666	0.0244167	0.0206601	0.068282	MGI:MGI:2443787	2.31414	NA	NA
1201	ENSMUSG00000037446	ENSMUSG00000037446	Tulp1	tubby like protein 1	22157	1.54836	0.777088	2.12362	0	0	1.40138	3.15634	2.02582	6.1582	0	0	1	3	2	9	0.00659394	0.0532928	0	0	0.0197818	0.0454211	0.028443	0.0860142	0.0463149	0.128641	MGI:MGI:109571	1.99251	NA	NA
1202	ENSMUSG00000030838	ENSMUSG00000030838	Ush1c	Usher syndrome 1C	72088	1.54796	0.757911	2.09405	0	0	0	0	7.09036	5.47396	0	0	0	0	7	8	0	0.0416146	0	0	0	0	0.0706122	0.0542318	0.0411109	0.117254	MGI:MGI:1919338	2.04241	NA	NA
1203	ENSMUSG00000039013	ENSMUSG00000039013	Siglecf	sialic acid binding Ig-like lectin F	233186	1.5477	0.758628	3.04104	0	0	2.80276	5.26057	6.07745	4.10547	0	0	2	5	6	6	0.0110228	0.0608408	0	0	0.0330683	0.0632735	0.0713203	0.0479287	0.0413373	0.117728	MGI:MGI:2681107	2.04013	NA	NA
1204	ENSMUSG00000074577	ENSMUSG00000074577	Fam65c	family with sequence similarity 65, member C	69553	1.54698	0.68917	5.43601	2.15812	3.43846	0	7.3648	14.1807	5.47396	2	4	0	7	14	8	0.0166593	0.0774094	0.0189767	0.0310011	0	0.0645072	0.121185	0.0465363	0.0247876	0.0786643	MGI:MGI:1916803	2.2447	NA	NA
1205	ENSMUSG00000039628	ENSMUSG00000039628	Hs3st6	heparan sulfate (glucosamine) 3-O-sulfotransferase 6	328779	1.54681	0.776409	2.12772	0	0	1.40138	5.26057	4.05163	2.05273	0	0	1	5	4	3	0.0117869	0.0960852	0	0	0.0353606	0.135319	0.101685	0.051251	0.0463418	0.128675	MGI:MGI:3580487	1.99227	NA	NA
1207	ENSMUSG00000055430	ENSMUSG00000055430	Nap1l5	nucleosome assembly protein 1-like 5	58243	1.54508	0.637548	7.4824	2.15812	5.15769	1.40138	6.31268	18.2324	11.6322	2	6	1	6	18	17	0.0488673	0.195416	0.0358883	0.087943	0.0227705	0.104567	0.294662	0.187018	0.0153731	0.0536658	MGI:MGI:1923555	2.42347	NA	NA
1208	ENSMUSG00000049556	ENSMUSG00000049556	Lingo1	leucine rich repeat and Ig domain containing 1	235402	1.54375	0.212654	114.758	55.032	53.2961	65.8649	170.442	174.22	169.693	51	62	47	162	172	248	0.554229	1.60234	0.525762	0.52208	0.614845	1.62201	1.61762	1.56741	3.88632e-13	7.46317e-12	MGI:MGI:1915522	7.25946	NA	NA
1209	ENSMUSG00000027603	ENSMUSG00000027603	Ggt7	gamma-glutamyltransferase 7	207182	1.54238	0.282242	85.4883	50.7158	41.2615	35.0345	99.9508	158.014	127.954	47	48	25	95	156	187	0.510831	1.51271	0.610754	0.509491	0.412247	1.19898	1.84936	1.48978	4.63577e-08	5.39076e-07	MGI:MGI:1913385	5.46474	00430;00460;00480;00590;01100	Taurine and hypotaurine metabolism - Mus musculus (mouse);Cyanoamino acid metabolism - Mus musculus (mouse);Glutathione metabolism - Mus musculus (mouse);Arachidonic acid metabolism - Mus musculus (mouse);Metabolic pathways - Mus musculus (mouse)
1210	ENSMUSG00000070822	ENSMUSG00000070822	Zscan18	zinc finger and SCAN domain containing 18	232875	1.54217	0.424011	27.2664	12.9487	18.0519	7.0069	31.5634	55.71	38.3177	12	21	5	30	55	56	0.110848	0.354872	0.112416	0.160691	0.0594382	0.272952	0.470043	0.321622	0.000275723	0.00169749	MGI:MGI:3643810	3.6371	NA	NA
1211	ENSMUSG00000034551	ENSMUSG00000034551	Hdx	highly divergent homeobox	245596	1.54194	0.376047	35.3497	20.5021	18.0519	12.6124	36.824	57.7358	66.3717	19	21	9	35	57	97	0.0564997	0.172752	0.0676944	0.0611145	0.0406903	0.121112	0.185269	0.211876	4.12478e-05	0.000310353	MGI:MGI:2685226	4.10038	NA	NA
1213	ENSMUSG00000038227	ENSMUSG00000038227	Hoxa9	homeobox A9	15405	1.54074	0.198533	224.606	105.748	127.223	106.505	337.728	292.731	377.703	98	148	76	321	289	552	1.10573	3.20442	1.03094	1.27173	1.01454	3.27967	2.77353	3.56005	8.45181e-15	1.89323e-13	MGI:MGI:96180	7.76062	NA	NA
1214	ENSMUSG00000020052	ENSMUSG00000020052	Ascl1	achaete-scute family bHLH transcription factor 1	17172	1.5406	0.765467	1.44248	0	0	0	5.26057	2.02582	1.36849	0	0	0	5	2	2	0	0.0360851	0	0	0	0.066487	0.0249808	0.0167876	0.0441538	0.123927	MGI:MGI:96919	2.01263	NA	NA
1215	ENSMUSG00000055368	ENSMUSG00000055368	Slc6a2	solute carrier family 6 (neurotransmitter transporter, noradrenalin), member 2	20538	1.54033	0.74105	4.19192	1.07906	2.57884	0	12.6254	2.02582	6.84245	1	3	0	12	2	10	0.00643319	0.0365617	0.00559333	0.0137062	0	0.0651885	0.0102054	0.0342911	0.0376568	0.10951	MGI:MGI:1270850	2.07857	NA	NA
1217	ENSMUSG00000020007	ENSMUSG00000020007	Il20ra	interleukin 20 receptor, alpha	237313	1.54001	0.767334	1.31986	0	0	0	3.15634	2.02582	2.73698	0	0	0	3	2	4	0	0.0389926	0	0	0	0.0474006	0.0296826	0.0398946	0.0447534	0.125172	MGI:MGI:3605069	2.00697	04060;04630	Cytokine-cytokine receptor interaction - Mus musculus (mouse);Jak-STAT signaling pathway - Mus musculus (mouse)
1219	ENSMUSG00000097072	ENSMUSG00000097072	Foxl2os	forkhead box L2, opposite strand	768252	1.54001	0.767334	1.31986	0	0	0	3.15634	2.02582	2.73698	0	0	0	3	2	4	0	0.0218158	0	0	0	0.02652	0.016607	0.0223205	0.0447534	0.125172	MGI:MGI:3614944	2.00697	NA	NA
1220	ENSMUSG00000028558	ENSMUSG00000028558	Calr4	calreticulin 4	108802	1.53811	0.767289	1.31332	0	0	0	2.10423	3.03873	2.73698	0	0	0	2	3	4	0	0.0374706	0	0	0	0.0306179	0.0431397	0.0386543	0.0450061	0.125779	MGI:MGI:2140435	2.0046	NA	NA
1221	ENSMUSG00000001741	ENSMUSG00000001741	Il16	interleukin 16	16170	1.53802	0.311933	89.4157	36.688	57.5942	37.8373	98.8987	131.678	173.798	34	67	27	94	130	254	0.27735	0.824485	0.230018	0.370241	0.231791	0.617633	0.802335	1.05349	8.19743e-07	8.17378e-06	MGI:MGI:1270855	4.93061	NA	NA
1222	ENSMUSG00000038910	ENSMUSG00000038910	Plcl2	phospholipase C-like 2	224860	1.53768	0.211686	144.338	66.9016	68.7692	84.0828	229.361	190.427	226.485	62	80	60	218	188	331	0.568888	1.63876	0.520009	0.548069	0.638586	1.7758	1.43849	1.70199	3.75879e-13	7.24194e-12	MGI:MGI:1352756	7.26397	NA	NA
1223	ENSMUSG00000039691	ENSMUSG00000039691	Tspan10	tetraspanin 10	208634	1.53708	0.776646	2.05783	0	0	1.40138	2.10423	4.05163	4.78971	0	0	1	2	4	7	0.00855249	0.0666094	0	0	0.0256575	0.0392748	0.0737825	0.0867708	0.0478023	0.131747	MGI:MGI:2384781	1.97912	NA	NA
1224	ENSMUSG00000042333	ENSMUSG00000042333	Tnfrsf14	tumor necrosis factor receptor superfamily, member 14 (herpesvirus entry mediator)	230979	1.53471	0.545276	11.3281	5.39529	7.73653	1.40138	14.7296	22.284	16.4219	5	9	1	14	22	24	0.151493	0.538121	0.166838	0.245299	0.0423424	0.453705	0.669696	0.490963	0.00488444	0.0207139	MGI:MGI:2675303	2.81456	4060	Cytokine-cytokine receptor interaction - Mus musculus (mouse)
1225	ENSMUSG00000031778	ENSMUSG00000031778	Cx3cl1	chemokine (C-X3-C motif) ligand 1	20312	1.53409	0.185401	744.247	321.559	352.442	461.054	1126.81	1184.09	1019.52	298	410	329	1071	1169	1490	3.59205	10.328	3.05725	3.43578	4.28312	10.6715	10.941	9.37156	1.29074e-16	3.26462e-15	MGI:MGI:1097153	8.27443	04060;04062	Cytokine-cytokine receptor interaction - Mus musculus (mouse);Chemokine signaling pathway - Mus musculus (mouse)
1227	ENSMUSG00000002012	ENSMUSG00000002012	Pnck	pregnancy upregulated non-ubiquitously expressed CaM kinase	93843	1.53298	0.658868	5.70747	1.07906	1.71923	4.20414	12.6254	7.09036	7.52669	1	2	3	12	7	11	0.047477	0.182701	0.0221148	0.0361276	0.0841886	0.257741	0.141224	0.149137	0.0199817	0.0663509	MGI:MGI:1347357	2.32669	NA	NA
1228	ENSMUSG00000024776	ENSMUSG00000024776	Stambpl1	STAM binding protein like 1	76630	1.53213	0.189692	325.739	166.175	188.256	140.138	440.836	475.054	543.975	154	219	100	419	469	795	1.22957	3.53588	1.2355	1.43514	1.01806	3.2648	3.43261	3.91022	6.64011e-16	1.59263e-14	MGI:MGI:1923880	8.07696	NA	NA
1229	ENSMUSG00000038453	ENSMUSG00000038453	Srcin1	SRC kinase signaling inhibitor 1	56013	1.53124	0.76192	2.91499	1.07906	0	1.40138	3.15634	9.11618	2.73698	1	0	1	3	9	4	0.00364204	0.0217924	0.00481547	0	0.00611066	0.0140307	0.0395376	0.0118089	0.044462	0.124634	MGI:MGI:1933179	2.00971	NA	NA
1230	ENSMUSG00000092035	ENSMUSG00000092035	Peg10	paternally expressed 10	170676	1.53088	0.295578	282.41	139.199	183.098	98.0966	575.506	364.647	333.911	129	213	70	547	360	488	0.665423	1.96813	0.657254	0.886441	0.452575	2.70676	1.6733	1.52431	2.22754e-07	2.37995e-06	MGI:MGI:2157785	5.17927	NA	NA
1232	ENSMUSG00000030930	ENSMUSG00000030930	Chst15	carbohydrate (N-acetylgalactosamine 4-sulfate 6-O) sulfotransferase 15	77590	1.52815	0.221696	182.9	99.2734	92.8384	85.4842	217.788	318.053	283.962	92	108	61	207	314	415	0.578657	1.66646	0.619934	0.594439	0.521599	1.35471	1.93026	1.71442	5.46244e-12	9.3857e-11	MGI:MGI:1924840	6.89301	532	Glycosaminoglycan biosynthesis - chondroitin sulfate / dermatan sulfate - Mus musculus (mouse)
1233	ENSMUSG00000038233	ENSMUSG00000038233	Fam198a	family with sequence similarity 198, member A	245050	1.52744	0.572777	8.15631	3.23718	3.43846	4.20414	10.5211	13.1678	14.3691	3	4	3	10	13	21	0.031493	0.107683	0.028135	0.0306416	0.0357023	0.0910846	0.111224	0.120741	0.00765935	0.0301197	MGI:MGI:3041196	2.66673	NA	NA
1234	ENSMUSG00000021792	ENSMUSG00000021792	Fam213a	family with sequence similarity 213, member A	70564	1.52702	0.16681	1015.25	497.446	557.89	498.891	1272.01	1617.61	1647.66	461	649	356	1209	1597	2408	10.4258	29.6791	9.99323	11.4915	9.79274	25.4537	31.5819	32.0017	5.47268e-20	1.69557e-18	MGI:MGI:1917814	9.15427	NA	NA
1235	ENSMUSG00000022122	ENSMUSG00000022122	Ednrb	endothelin receptor type B	13618	1.52642	0.535014	11.7141	4.31623	6.0173	5.60552	10.5211	23.2969	20.5273	4	7	4	10	23	30	0.0419916	0.139333	0.034062	0.0486894	0.0432234	0.0827045	0.178676	0.156618	0.0043301	0.0186822	MGI:MGI:102720	2.85306	04020;04080;04916	Calcium signaling pathway - Mus musculus (mouse);Neuroactive ligand-receptor interaction - Mus musculus (mouse);Melanogenesis - Mus musculus (mouse)
1237	ENSMUSG00000028148	ENSMUSG00000028148	Them5	thioesterase superfamily member 5	66198	1.52627	0.720996	4.89334	2.15812	2.57884	0	15.7817	4.05163	4.78971	2	3	0	15	4	7	0.040281	0.203728	0.0543059	0.0665372	0	0.395573	0.0990844	0.116527	0.034269	0.101654	MGI:MGI:1913448	2.11689	NA	NA
1238	ENSMUSG00000024985	ENSMUSG00000024985	Tcf7l2	transcription factor 7 like 2, T cell specific, HMG box	21416	1.52402	0.193079	1090	599.957	563.047	503.095	1274.11	1754.36	1845.41	556	655	359	1211	1732	2697	4.24419	12.1012	4.57741	4.40466	3.75049	9.68296	13.0083	13.6125	2.9446e-15	6.75915e-14	MGI:MGI:1202879	7.89323	04310;04520;04916;05200;05210;05213;05215;05216;05217;05221;05412	Wnt signaling pathway - Mus musculus (mouse);Adherens junction - Mus musculus (mouse);Melanogenesis - Mus musculus (mouse);Pathways in cancer - Mus musculus (mouse);Colorectal cancer - Mus musculus (mouse);Endometrial cancer - Mus musculus (mouse);Prostat
1239	ENSMUSG00000028532	ENSMUSG00000028532	Cachd1	cache domain containing 1	320508	1.52285	0.167532	731.245	364.722	419.492	336.331	957.423	1145.6	1163.9	338	488	240	910	1131	1701	2.04489	5.81053	1.99155	2.34866	1.79447	5.20757	6.07947	6.14455	9.91317e-20	3.0079e-18	MGI:MGI:2444177	9.0899	NA	NA
1240	ENSMUSG00000058571	ENSMUSG00000058571	Gpc6	glypican 6	23888	1.52274	0.239954	3879.7	2274.66	2031.27	1586.36	4116.92	7022.49	6246.47	2108	2363	1132	3913	6933	9129	9.18338	26.3728	10.6082	9.71316	7.2288	19.1249	31.8288	28.1647	2.21024e-10	3.33028e-09	MGI:MGI:1346322	6.34597	NA	NA
1241	ENSMUSG00000052920	ENSMUSG00000052920	Prkg1	protein kinase, cGMP-dependent, type I	19091	1.52244	0.415332	1252.94	834.112	703.165	278.875	881.671	2315.51	2504.34	773	818	199	838	2286	3660	4.89964	14.8787	6.70861	5.79873	2.19157	7.06344	18.0991	19.4736	0.000246771	0.00153722	MGI:MGI:108174	3.66559	04270;04540;04730;04740;04970	Vascular smooth muscle contraction - Mus musculus (mouse);Gap junction - Mus musculus (mouse);Long-term depression - Mus musculus (mouse);Olfactory transduction - Mus musculus (mouse);Salivary secretion - Mus musculus (mouse)
1242	ENSMUSG00000022431	ENSMUSG00000022431	Ribc2	RIB43A domain with coiled-coils 2	67747	1.5208	0.579903	8.03494	3.23718	4.29807	2.80276	15.7817	11.142	10.9479	3	5	2	15	11	16	0.0659492	0.235863	0.0616858	0.083977	0.0521847	0.299553	0.206341	0.201695	0.00872837	0.0335389	MGI:MGI:1914997	2.62251	NA	NA
1244	ENSMUSG00000038178	ENSMUSG00000038178	Slc43a2	solute carrier family 43, member 2	215113	1.51938	0.204657	409.943	209.337	197.711	221.418	473.451	654.339	703.404	194	230	158	450	646	1028	0.922881	2.62527	0.922303	0.893153	0.953187	2.0778	2.80177	2.99623	1.13612e-13	2.2995e-12	MGI:MGI:2442746	7.42403	NA	NA
1246	ENSMUSG00000002108	ENSMUSG00000002108	Nr1h3	nuclear receptor subfamily 1, group H, member 3	22259	1.51836	0.277106	168.826	66.9016	87.6807	100.899	338.781	210.685	208.01	62	102	72	322	208	304	1.35007	3.92938	1.06098	1.42574	1.56349	5.35166	3.24717	3.18932	4.26875e-08	4.99031e-07	MGI:MGI:1352462	5.47936	03320;05160	PPAR signaling pathway - Mus musculus (mouse);Hepatitis C - Mus musculus (mouse)
1247	ENSMUSG00000085197	ENSMUSG00000085197	1700125H03Rik	RIKEN cDNA 1700125H03 gene	73609	1.51779	0.778797	2.1161	1.07906	0	0	1.05211	3.03873	7.52669	1	0	0	1	3	11	0.0177752	0.185783	0.0533255	0	0	0.0517909	0.145943	0.359615	0.0513089	0.139265	MGI:MGI:1920859	1.94889	NA	NA
1248	ENSMUSG00000058135	ENSMUSG00000058135	Gstm1	glutathione S-transferase, mu 1	14862	1.51658	0.22665	9325.78	4375.58	4206.09	5662.98	18033.2	12395	11281.8	4055	4893	4041	17140	12237	16488	115.771	333.083	106.859	105.323	135.132	438.683	294.188	266.379	2.21189e-11	3.61385e-10	MGI:MGI:95860	6.6913	00480;00980;00982	Glutathione metabolism - Mus musculus (mouse);Metabolism of xenobiotics by cytochrome P450 - Mus musculus (mouse);Drug metabolism - cytochrome P450 - Mus musculus (mouse)
1249	ENSMUSG00000039304	ENSMUSG00000039304	Tnfsf10	tumor necrosis factor (ligand) superfamily, member 10	22035	1.5164	0.610407	7.54055	1.07906	4.29807	4.20414	11.5733	15.1936	8.89518	1	5	3	11	15	13	0.0201624	0.0733329	0.00680319	0.0277849	0.025899	0.0726816	0.0930963	0.0542209	0.0129826	0.0467273	MGI:MGI:107414	2.48425	04060;04210;04650	Cytokine-cytokine receptor interaction - Mus musculus (mouse);Apoptosis - Mus musculus (mouse);Natural killer cell mediated cytotoxicity - Mus musculus (mouse)
1250	ENSMUSG00000091119	ENSMUSG00000091119	Ccdc152	coiled-coil domain containing 152	100039139	1.51535	0.251344	128.189	73.376	67.9095	53.2524	148.348	208.659	217.59	68	79	38	141	206	318	2.56464	7.37582	2.89454	2.74678	2.0526	5.82921	7.99958	8.29868	1.64978e-09	2.26158e-08	MGI:MGI:3641617	6.029	NA	NA
1251	ENSMUSG00000051455	ENSMUSG00000051455	Meioc	meiosis specific with coiled-coil domain	268491	1.51495	0.6748	4.79601	2.15812	0.859614	2.80276	6.31268	9.11618	7.52669	2	1	2	6	9	11	0.0132584	0.0514555	0.014856	0.00606735	0.0188518	0.0432856	0.0609879	0.0500929	0.0247658	0.07861	MGI:MGI:2686410	2.24504	NA	NA
1252	ENSMUSG00000038777	ENSMUSG00000038777	Sema6c	sema domain, transmembrane domain (TM), and cytoplasmic domain, (semaphorin) 6C	20360	1.51495	0.259098	64.2857	31.2927	31.8057	35.0345	89.4297	98.2521	99.8997	29	37	25	85	97	146	0.202113	0.579036	0.193343	0.201492	0.211504	0.550387	0.58997	0.596752	5.00535e-09	6.49774e-08	MGI:MGI:1338032	5.84699	4360	Axon guidance - Mus musculus (mouse)
1253	ENSMUSG00000058743	ENSMUSG00000058743	Kcnj14	potassium inwardly-rectifying channel, subfamily J, member 14	211480	1.51453	0.659196	6.80134	3.23718	3.43846	1.40138	11.5733	4.05163	17.1061	3	4	1	11	4	25	0.0321519	0.126536	0.0383967	0.0418176	0.0162414	0.136737	0.0467048	0.196166	0.021588	0.0706863	MGI:MGI:2384820	2.29754	NA	NA
1255	ENSMUSG00000045502	ENSMUSG00000045502	Hcar2	hydroxycarboxylic acid receptor 2	80885	1.51223	0.763727	1.36605	0	0	0	1.05211	3.03873	4.10547	0	0	0	1	3	6	0	0.0429561	0	0	0	0.0169444	0.0477483	0.0641757	0.0476958	0.131531	MGI:MGI:1933383	1.98007	NA	NA
1257	ENSMUSG00000024481	ENSMUSG00000024481	Lvrn	laeverin	74574	1.51124	0.493679	15.4693	6.47435	6.0173	9.80966	14.7296	24.3098	31.4753	6	7	7	14	24	46	0.0724618	0.224039	0.0633147	0.0603361	0.0937347	0.143483	0.231043	0.297592	0.00220471	0.010465	MGI:MGI:1921824	3.06117	NA	NA
1258	ENSMUSG00000082361	ENSMUSG00000082361	Btc	betacellulin, epidermal growth factor family member	12223	1.51109	0.312802	74.9701	38.8461	37.823	36.4359	72.5958	128.639	135.48	36	44	26	69	127	198	0.41312	1.19788	0.425195	0.424487	0.38968	0.791504	1.36841	1.43371	1.35982e-06	1.31068e-05	MGI:MGI:99439	4.8308	4012	ErbB signaling pathway - Mus musculus (mouse)
1259	ENSMUSG00000063446	ENSMUSG00000063446	Plppr1	phospholipid phosphatase related 1	272031	1.51081	0.762192	1.49726	0	0	0	5.26057	3.03873	0.684245	0	0	0	5	3	1	0	0.0235825	0	0	0	0.0418665	0.0235954	0.00528553	0.0474587	0.130993	MGI:MGI:2445015	1.98218	NA	NA
1261	ENSMUSG00000040537	ENSMUSG00000040537	Adam22	a disintegrin and metallopeptidase domain 22	11496	1.50953	0.381578	60.8253	33.4508	24.9288	32.2317	49.4493	94.2005	130.691	31	29	23	47	93	191	0.102724	0.30323	0.113901	0.0870345	0.107237	0.16772	0.31173	0.430241	7.62137e-05	0.000542857	MGI:MGI:1340046	3.956	NA	NA
1262	ENSMUSG00000072945	ENSMUSG00000072945	Ripply1	ripply transcriptional repressor 1	622473	1.50948	0.756987	2.711	1.07906	0	1.40138	6.31268	4.05163	3.42122	1	0	1	6	4	5	0.0316781	0.175103	0.0418845	0	0.0531499	0.244075	0.152842	0.128391	0.0461451	0.128331	MGI:MGI:3614797	1.99406	NA	NA
1263	ENSMUSG00000039062	ENSMUSG00000039062	Anpep	alanyl (membrane) aminopeptidase	16790	1.50906	0.166723	998.582	544.925	439.263	561.953	1328.82	1534.56	1581.97	505	511	401	1263	1515	2312	4.26803	12.0062	4.51778	3.73406	4.55226	10.9738	12.3644	12.6804	1.41283e-19	4.26486e-18	MGI:MGI:5000466	9.05129	00480;01100;04614;04640	Glutathione metabolism - Mus musculus (mouse);Metabolic pathways - Mus musculus (mouse);Renin-angiotensin system - Mus musculus (mouse);Hematopoietic cell lineage - Mus musculus (mouse)
1264	ENSMUSG00000045613	ENSMUSG00000045613	Chrm2	cholinergic receptor, muscarinic 2, cardiac	243764	1.50887	0.632061	14.3514	2.15812	13.7538	1.40138	36.824	14.1807	17.7904	2	16	1	35	14	26	0.032592	0.125086	0.0119691	0.0782128	0.00759418	0.203432	0.0764343	0.0953929	0.0169763	0.0583041	MGI:MGI:88397	2.38722	04020;04080;04810	Calcium signaling pathway - Mus musculus (mouse);Neuroactive ligand-receptor interaction - Mus musculus (mouse);Regulation of actin cytoskeleton - Mus musculus (mouse)
1265	ENSMUSG00000026188	ENSMUSG00000026188	Tmem169	transmembrane protein 169	271711	1.50786	0.333274	41.3738	17.2649	28.3673	15.4152	62.0747	58.7487	66.3717	16	33	11	59	58	97	0.220089	0.656173	0.185619	0.312711	0.161937	0.664774	0.613846	0.689899	6.05669e-06	5.2963e-05	MGI:MGI:2442781	4.5244	NA	NA
1266	ENSMUSG00000039109	ENSMUSG00000039109	F13a1	coagulation factor XIII, A1 subunit	74145	1.50567	0.778263	1.80076	0	0.859614	0	3.15634	4.05163	2.73698	0	1	0	3	4	4	0.00238552	0.0263285	0	0.00715657	0	0.0255281	0.0319718	0.0214857	0.0530326	0.143003	MGI:MGI:1921395	1.93466	4610	Complement and coagulation cascades - Mus musculus (mouse)
1267	ENSMUSG00000042425	ENSMUSG00000042425	Frmpd3	FERM and PDZ domain containing 3	245643	1.50567	0.778263	1.80076	0	0.859614	0	3.15634	4.05163	2.73698	0	1	0	3	4	4	0.0029445	0.0324978	0	0.00883349	0	0.0315099	0.0394634	0.0265202	0.0530326	0.143003	MGI:MGI:3646547	1.93466	NA	NA
1268	ENSMUSG00000035835	ENSMUSG00000035835	Plppr3	phospholipid phosphatase related 3	216152	1.50527	0.216831	207.219	94.9572	122.925	99.498	362.979	296.782	266.171	88	143	71	345	293	389	1.09014	3.10833	0.97591	1.29536	0.999159	3.71591	2.96431	2.64477	3.86254e-12	6.73518e-11	MGI:MGI:2388640	6.94212	NA	NA
1271	ENSMUSG00000030187	ENSMUSG00000030187	Klra2	killer cell lectin-like receptor, subfamily A, member 2	16633	1.50299	0.735219	3.34765	1.07906	0.859614	1.40138	4.20845	9.11618	3.42122	1	1	1	4	9	5	0.0194217	0.0954208	0.0188818	0.015423	0.0239603	0.0733537	0.155029	0.0578794	0.0409264	0.116841	MGI:MGI:101906	2.04427	NA	NA
1272	ENSMUSG00000031845	ENSMUSG00000031845	Bco1	beta-carotene oxygenase 1	63857	1.5001	0.490762	13.2754	6.47435	4.29807	8.40828	22.0944	21.2711	17.1061	6	5	6	21	21	25	0.0857096	0.265782	0.0871728	0.059337	0.110619	0.296325	0.278341	0.22268	0.00223811	0.0106063	MGI:MGI:1926923	3.05667	00830;01100	Retinol metabolism - Mus musculus (mouse);Metabolic pathways - Mus musculus (mouse)
1273	ENSMUSG00000052957	ENSMUSG00000052957	Gas1	growth arrest specific 1	14451	1.49949	0.153824	2135.26	1012.16	1286.84	1020.2	3071.12	3301.07	3120.16	938	1497	728	2919	3259	4560	11.7954	32.9004	10.7606	14.0276	10.5978	32.5229	34.1074	32.0709	1.87916e-22	6.74698e-21	MGI:MGI:95655	9.74812	4340	Hedgehog signaling pathway - Mus musculus (mouse)
1274	ENSMUSG00000004791	ENSMUSG00000004791	Pgf	placental growth factor	18654	1.49863	0.302865	488.84	246.025	159.888	339.134	516.588	788.043	883.36	228	186	242	491	778	1291	4.91716	14.1578	4.89556	3.26217	6.59375	10.2393	15.2397	16.9944	7.49081e-07	7.51596e-06	MGI:MGI:105095	4.94819	04150;04510;05200;05211;05212;05219;05323	mTOR signaling pathway - Mus musculus (mouse);Focal adhesion - Mus musculus (mouse);Pathways in cancer - Mus musculus (mouse);Renal cell carcinoma - Mus musculus (mouse);Pancreatic cancer - Mus musculus (mouse);Bladder cancer - Mus musculus (mouse);Rheuma
1275	ENSMUSG00000026959	ENSMUSG00000026959	Grin1	glutamate receptor, ionotropic, NMDA1 (zeta 1)	14810	1.49827	0.545383	9.98221	4.31623	5.15769	4.20414	10.5211	17.2194	18.4746	4	6	3	10	17	27	0.0336501	0.110617	0.0317758	0.0389327	0.0302417	0.0771535	0.123201	0.131496	0.00601089	0.0246662	MGI:MGI:95819	2.74719	04020;04080;04720;05010;05014;05016	Calcium signaling pathway - Mus musculus (mouse);Neuroactive ligand-receptor interaction - Mus musculus (mouse);Long-term potentiation - Mus musculus (mouse);Alzheimer's disease - Mus musculus (mouse);Amyotrophic lateral sclerosis (ALS) - Mus musculus (mo
1276	ENSMUSG00000056445	ENSMUSG00000056445	Hoxaas2	Hoxa cluster antisense RNA 2	105242657	1.49688	0.77862	1.79871	0	0.859614	0	2.10423	3.03873	4.78971	0	1	0	2	3	7	0.00590215	0.0648208	0	0.0177064	0	0.042107	0.0593274	0.0930281	0.054545	0.145936	MGI:MGI:1913890	1.92248	NA	NA
1277	ENSMUSG00000012428	ENSMUSG00000012428	Steap4	STEAP family member 4	117167	1.4958	0.410811	54.2296	24.8183	43.8403	9.80966	70.4916	86.0972	90.3203	23	51	7	67	85	132	0.265186	0.806085	0.248813	0.450652	0.096093	0.703944	0.838865	0.875446	0.000271483	0.00167459	MGI:MGI:1923560	3.64109	NA	NA
1278	ENSMUSG00000015944	ENSMUSG00000015944	Gatsl2	GATS protein-like 2	80909	1.49467	0.172985	634.317	364.722	267.34	357.352	926.912	950.108	939.468	338	311	255	881	938	1373	1.40727	3.92403	1.55848	1.17131	1.49201	3.94529	3.94562	3.88119	5.59656e-18	1.544e-16	MGI:MGI:1933384	8.6405	NA	NA
1279	ENSMUSG00000003555	ENSMUSG00000003555	Cyp17a1	cytochrome P450, family 17, subfamily a, polypeptide 1	13074	1.49194	0.777261	1.99856	0	0	1.40138	2.10423	5.06454	3.42122	0	0	1	2	5	5	0.00791636	0.059697	0	0	0.0237491	0.0363535	0.0853682	0.0573691	0.0549229	0.146702	MGI:MGI:88586	1.91949	00140;01100	Steroid hormone biosynthesis - Mus musculus (mouse);Metabolic pathways - Mus musculus (mouse)
1280	ENSMUSG00000033208	ENSMUSG00000033208	S100b	S100 protein, beta polypeptide, neural	20203	1.49177	0.307156	53.874	37.7671	20.6307	23.8235	79.9606	83.0585	78.0039	35	24	17	76	82	114	0.581216	1.66721	0.80114	0.448722	0.493786	1.68956	1.71231	1.59976	1.19342e-06	1.16108e-05	MGI:MGI:98217	4.85673	NA	NA
1281	ENSMUSG00000062991	ENSMUSG00000062991	Nrg1	neuregulin 1	211323	1.49052	0.158303	717.201	364.722	410.896	343.338	946.902	1117.24	1120.11	338	478	245	900	1103	1637	5.5959	15.5275	5.45948	6.30651	5.02169	14.1188	16.2532	16.2104	4.70267e-21	1.57312e-19	MGI:MGI:96083	9.41563	4012	ErbB signaling pathway - Mus musculus (mouse)
1282	ENSMUSG00000021213	ENSMUSG00000021213	Akr1c13	aldo-keto reductase family 1, member C13	27384	1.49006	0.241292	90.0853	47.4786	42.1211	50.4497	139.931	115.472	145.06	44	49	36	133	114	212	1.19889	3.35657	1.22009	1.10984	1.26675	3.58186	2.88384	3.604	6.60184e-10	9.4621e-09	MGI:MGI:1351662	6.17535	NA	NA
1283	ENSMUSG00000032066	ENSMUSG00000032066	Bco2	beta-carotene oxygenase 2	170752	1.48843	0.730654	5.95127	1.07906	0	5.60552	3.15634	10.1291	15.7376	1	0	4	3	10	23	0.0324814	0.139728	0.0160379	0	0.0814062	0.0467292	0.146311	0.226145	0.0416379	0.118372	MGI:MGI:2177469	2.03712	NA	NA
1284	ENSMUSG00000054871	ENSMUSG00000054871	Tmem158	transmembrane protein 158	72309	1.48711	0.222022	369.1	202.863	143.556	228.425	622.851	531.777	485.129	188	167	163	592	525	709	3.47299	9.73143	3.68709	2.67528	4.05661	11.2763	9.39321	8.52478	2.11215e-11	3.47019e-10	MGI:MGI:1919559	6.69805	NA	NA
1285	ENSMUSG00000046805	ENSMUSG00000046805	Mpeg1	macrophage expressed gene 1	17476	1.48646	0.736429	3.15328	0	1.71923	1.40138	5.26057	5.06454	5.47396	0	2	1	5	5	8	0.00758144	0.0374085	0	0.0128009	0.00994339	0.0380517	0.0357424	0.0384314	0.043542	0.122464	MGI:MGI:1333743	2.01847	NA	NA
1286	ENSMUSG00000043243	ENSMUSG00000043243	Fam129c	family with sequence similarity 129, member C	100037278	1.48595	0.379085	27.6779	9.71153	12.8942	19.6193	36.824	42.5422	44.4759	9	15	14	35	42	65	0.155889	0.44811	0.107874	0.146856	0.212937	0.407438	0.459253	0.477638	8.86124e-05	0.000619654	MGI:MGI:3686743	3.91983	NA	NA
1287	ENSMUSG00000026674	ENSMUSG00000026674	Ddr2	discoidin domain receptor family, member 2	18214	1.48549	0.251082	15573.1	9228.11	9036.27	5814.33	16988.5	24691.7	27679.7	8552	10512	4149	16147	24377	40453	30.603	85.6777	35.0461	35.1871	21.5757	64.2662	91.1341	101.633	3.29166e-09	4.34671e-08	MGI:MGI:1345277	5.91635	NA	NA
1288	ENSMUSG00000030222	ENSMUSG00000030222	Rerg	RAS-like, estrogen-regulated, growth-inhibitor	232441	1.48478	0.230873	2467.06	1137.33	1626.39	1063.65	2848.07	4005.04	4121.89	1054	1892	759	2707	3954	6024	17.833	49.7031	15.8279	23.2075	14.4635	39.4811	54.1685	55.4597	1.2665e-10	1.95167e-09	MGI:MGI:2665139	6.43114	NA	NA
1289	ENSMUSG00000074415	ENSMUSG00000074415	3110039I08Rik	RIKEN cDNA 3110039I08 gene	73144	1.48451	0.20086	456.287	235.235	266.48	208.806	650.206	570.268	806.724	218	310	149	618	563	1179	1.76162	4.90006	1.74484	2.02669	1.51333	4.80404	4.11089	5.78527	1.46002e-13	2.92154e-12	MGI:MGI:1920394	7.39075	NA	NA
1290	ENSMUSG00000020057	ENSMUSG00000020057	Dram1	DNA-damage regulated autophagy modulator 1	71712	1.48364	0.13875	1241.42	606.431	707.463	634.825	1713.89	1933.64	1852.25	562	823	453	1629	1909	2707	7.29741	20.1013	6.80092	8.13501	6.95631	19.1457	21.0749	20.0831	1.09961e-26	4.77464e-25	MGI:MGI:1918962	10.6928	NA	NA
1291	ENSMUSG00000000308	ENSMUSG00000000308	Ckmt1	creatine kinase, mitochondrial 1, ubiquitous	12716	1.48249	0.223513	211.573	116.538	81.6634	133.131	294.592	336.286	307.226	108	95	95	280	332	449	2.13979	5.94158	2.26455	1.62708	2.52774	5.70212	6.35076	5.77187	3.29595e-11	5.31118e-10	MGI:MGI:99441	6.6327	00330;01100	Arginine and proline metabolism - Mus musculus (mouse);Metabolic pathways - Mus musculus (mouse)
1292	ENSMUSG00000005268	ENSMUSG00000005268	Prlr	prolactin receptor	19116	1.48208	0.710085	5.00489	4.31623	0	1.40138	5.26057	8.10327	10.9479	4	0	1	5	8	16	0.00602619	0.02512	0.0137246	0	0.004354	0.016662	0.0250413	0.0336566	0.0368714	0.107724	MGI:MGI:97763	2.08719	04060;04080;04630	Cytokine-cytokine receptor interaction - Mus musculus (mouse);Neuroactive ligand-receptor interaction - Mus musculus (mouse);Jak-STAT signaling pathway - Mus musculus (mouse)
1293	ENSMUSG00000000223	ENSMUSG00000000223	Drp2	dystrophin related protein 2	13497	1.48175	0.307752	57.9495	29.1346	38.6826	19.6193	74.7001	93.1876	92.373	27	45	14	71	92	135	0.129371	0.373963	0.128542	0.174992	0.084578	0.32829	0.399573	0.394026	1.47383e-06	1.41284e-05	MGI:MGI:107432	4.81475	NA	NA
1294	ENSMUSG00000021567	ENSMUSG00000021567	Nkd2	naked cuticle 2 homolog (Drosophila)	72293	1.48111	0.241107	290.323	153.226	131.521	166.764	554.464	330.208	405.757	142	153	119	527	326	593	1.17846	3.30658	1.20107	1.05706	1.27725	4.32922	2.51551	3.07501	8.10019e-10	1.14882e-08	MGI:MGI:1919543	6.14295	4310	Wnt signaling pathway - Mus musculus (mouse)
1296	ENSMUSG00000036091	ENSMUSG00000036091	Hyal3	hyaluronoglucosaminidase 3	109685	1.48021	0.597134	7.49451	2.15812	2.57884	5.60552	9.46902	12.1549	13.0006	2	3	4	9	12	19	0.0589422	0.19389	0.0371238	0.0454853	0.0942176	0.16225	0.203204	0.216216	0.0131806	0.0473142	MGI:MGI:1330288	2.47885	00531;01100	Glycosaminoglycan degradation - Mus musculus (mouse);Metabolic pathways - Mus musculus (mouse)
1297	ENSMUSG00000035270	ENSMUSG00000035270	Impg2	interphotoreceptor matrix proteoglycan 2	224224	1.47984	0.63192	5.90453	2.15812	2.57884	2.80276	11.5733	8.10327	8.21094	2	3	2	11	8	12	0.0114845	0.0416405	0.00986018	0.012081	0.0125122	0.0526704	0.035981	0.03627	0.0191902	0.0643042	MGI:MGI:3044955	2.34182	NA	NA
1298	ENSMUSG00000036560	ENSMUSG00000036560	Lgi4	leucine-rich repeat LGI family, member 4	243914	1.47795	0.368825	31.6266	21.5812	11.175	15.4152	39.9803	51.6583	49.9499	20	13	11	38	51	73	0.125028	0.359532	0.168285	0.089348	0.117451	0.31054	0.391484	0.376573	6.14465e-05	0.000447805	MGI:MGI:2180197	4.00719	NA	NA
1299	ENSMUSG00000032531	ENSMUSG00000032531	Amotl2	angiomotin-like 2	56332	1.47646	0.171657	13576.6	7481.11	6521.89	7332.02	16464.5	23035.6	20624.5	6933	7587	5232	15649	22742	30142	50.5635	139.201	53.1968	47.5511	50.9427	116.619	159.192	141.791	7.88995e-18	2.15646e-16	MGI:MGI:1929286	8.60118	NA	NA
1300	ENSMUSG00000043850	ENSMUSG00000043850	Clrn1	clarin 1	229320	1.47583	0.765697	2.65728	2.15812	0	0	6.31268	4.05163	3.42122	2	0	0	6	4	5	0.0073453	0.0460617	0.0220359	0	0	0.0642053	0.0402058	0.0337739	0.0539257	0.144705	MGI:MGI:2388124	1.92743	NA	NA
1301	ENSMUSG00000032925	ENSMUSG00000032925	Itgbl1	integrin, beta-like 1	223272	1.47552	0.174834	224.058	110.064	125.504	116.315	324.051	316.027	352.386	102	146	83	308	312	515	0.909665	2.50549	0.852342	0.996535	0.880118	2.49967	2.37846	2.63835	3.18457e-17	8.35428e-16	MGI:MGI:2443439	8.43959	NA	NA
1302	ENSMUSG00000091243	ENSMUSG00000091243	Vgll3	vestigial like 3 (Drosophila)	73569	1.47536	0.160543	5833.31	3508.02	3025.84	2647.21	7890.85	9238.74	8689.22	3251	3520	1889	7500	9121	12699	29.0509	79.7246	33.2423	29.3997	24.5107	74.4826	85.0835	79.6077	3.93669e-20	1.23487e-18	MGI:MGI:1920819	9.18977	NA	NA
1303	ENSMUSG00000033318	ENSMUSG00000033318	Gstt2	glutathione S-transferase, theta 2	14872	1.47423	0.323406	41.1797	15.1068	20.6307	28.0276	59.9705	63.8132	59.5293	14	24	20	57	63	87	0.487482	1.37337	0.347121	0.486061	0.629264	1.37261	1.42503	1.32246	5.15318e-06	4.54227e-05	MGI:MGI:106188	4.55845	00480;00980;00982	Glutathione metabolism - Mus musculus (mouse);Metabolism of xenobiotics by cytochrome P450 - Mus musculus (mouse);Drug metabolism - cytochrome P450 - Mus musculus (mouse)
1304	ENSMUSG00000024518	ENSMUSG00000024518	Rax	retina and anterior neural fold homeobox	19434	1.47416	0.641609	5.69815	2.15812	3.43846	1.40138	10.5211	7.09036	9.57943	2	4	1	10	7	14	0.044343	0.167441	0.040705	0.0664973	0.0258266	0.197668	0.12997	0.174685	0.0215846	0.0706863	MGI:MGI:109632	2.2976	NA	NA
1305	ENSMUSG00000037211	ENSMUSG00000037211	Spry1	sprouty homolog 1 (Drosophila)	24063	1.47339	0.199717	592.297	315.085	283.673	330.726	1085.78	772.849	765.67	292	330	236	1032	763	1119	3.51576	9.73603	3.5769	3.3019	3.66847	12.2779	8.52663	8.4036	1.61431e-13	3.21204e-12	MGI:MGI:1345139	7.37738	4630	Jak-STAT signaling pathway - Mus musculus (mouse)
1306	ENSMUSG00000041695	ENSMUSG00000041695	Kcnj2	potassium inwardly-rectifying channel, subfamily J, member 2	16518	1.47311	0.694152	4.62842	0	2.57884	2.80276	9.46902	6.07745	6.84245	0	3	2	9	6	10	0.0103752	0.0423157	0	0.0152899	0.0158356	0.0545403	0.0341535	0.0382531	0.0338234	0.100705	MGI:MGI:104744	2.12217	4971	Gastric acid secretion - Mus musculus (mouse)
1308	ENSMUSG00000050334	ENSMUSG00000050334	C130071C03Rik	RIKEN cDNA C130071C03 gene	320203	1.47237	0.761928	1.32639	0	0	0	4.20845	1.01291	2.73698	0	0	0	4	1	4	0	0.0228646	0	0	0	0.0367586	0.00863194	0.0232033	0.0533063	0.143581	MGI:MGI:2443574	1.93243	NA	NA
1309	ENSMUSG00000031682	ENSMUSG00000031682	1700011L22Rik	RIKEN cDNA 1700011L22 gene	67687	1.4701	0.754869	1.68568	0	0	0	8.41691	1.01291	0.684245	0	0	0	8	1	1	0	0.107614	0	0	0	0.269864	0.0316857	0.0212935	0.051476	0.139611	MGI:MGI:1914937	1.94749	NA	NA
[truncated: 13,737 more rows]
